# Supplementary material for: Multi-tissue transcriptomics of the black widow spider reveals expansions, co-options, and functional processes of the silk gland gene toolkit
Source: BMC Genomics. 2014 Jun 11;15(1):365. doi: 10.1186/1471-2164-15-365 (PMC4200122; doi:10.1186/1471-2164-15-365)
Supplement: Supplementary file 4 — Additional file 4: List of all Unique Assembled Transcripts and their Attributes. (ZIP 2 MB) [file 12864_2013_6107_MOESM4_ESM.zip]

Archive with 1 entries (1 files):
- 1610472814117353_add4.tsv
