# Supplementary material for: Multi-tissue transcriptomics of the black widow spider reveals expansions, co-options, and functional processes of the silk gland gene toolkit
Source: BMC Genomics. 2014 Jun 11;15(1):365. doi: 10.1186/1471-2164-15-365 (PMC4200122; doi:10.1186/1471-2164-15-365)
Supplement: Supplementary file 4 — Additional file 4: List of all Unique Assembled Transcripts and their Attributes. (ZIP 2 MB) [file 12864_2013_6107_MOESM4_ESM.zip › 1610472814117353_add4.tsv]

UAT ID	aa length	bp length	UniProt E-score	UniProt ID	Cephalothorax eCPM	Silk eCPM	Venom eCPM	Associated Redundant Transcripts	TSA-Identified Contaminant
ceph_comp57992_c0_seq1	67	201	NA	NA	4	0	0	0	0
ceph_comp96070_c1_seq6	58	409	NA	NA	3	0	0	0	0
Contig6613	549	2186	7.00E-91	tr|G3MRA2|G3MRA2_9ACAR	343.27	0	684.95	0	0
Contig8320	63	742	NA	NA	10	0	13	1	0
Contig24518	42	913	NA	NA	34	0	15	0	0
ceph_comp1943158_c0_seq1	46	257	NA	NA	0	0	0	0	0
ceph_comp30088_c0_seq1	45	226	NA	NA	2	0	0	0	0
Contig28992	943	5033	1.00E-134	tr|B7P6N0|B7P6N0_IXOSC	198.52	55.03	295.99	0	0
venom_Contig1740	40	501	NA	NA	1	0	2	0	0
venom_comp98091_c1_seq1	52	358	NA	NA	0	0	1	0	0
Contig20321	82	248	NA	NA	0	0	0	0	0
venom_comp98795_c2_seq1	74	237	NA	NA	1	0	0	0	0
Contig24652	179	950	2.00E-39	tr|B3SAE9|B3SAE9_TRIAD	227	6	158.08	0	0
Contig21360	217	996	5.00E-63	tr|B7QHM6|B7QHM6_IXOSC	23.82	2	9	0	0
venom_comp108002_c2_seq8	47	252	NA	NA	1	1	1	0	0
venom_comp1092598_c0_seq1	30	217	NA	NA	0	0	0	0	0
ceph_comp1282406_c0_seq1	50	263	NA	NA	4	0	0	0	0
venom_comp102693_c0_seq2	100	371	NA	NA	1.99	2.99	5.3	1	0
ceph_comp1287291_c0_seq1	43	208	NA	NA	0	0	0	0	0
ceph_comp72854_c0_seq1	48	213	NA	NA	0	0	0	0	0
ceph_comp1296360_c0_seq1	57	223	NA	NA	2	0	0	0	0
venom_Contig8551	110	483	2.00E-26	tr|B7QEV8|B7QEV8_IXOSC	0	0	0	0	0
ceph_comp93219_c1_seq2	41	433	NA	NA	4	0	0	0	0
venom_comp104485_c0_seq1	55	829	NA	NA	6	0	124	0	0
ceph_comp88857_c4_seq1	160	481	7.00E-41	tr|E0VUC7|E0VUC7_PEDHC	9	0	0	0	0
ceph_comp88026_c0_seq1	76	1276	NA	NA	47	7	0	1	0
Contig27400	334	2583	7.00E-98	tr|H9KGW0|H9KGW0_APIME	707.88	39	971.81	0	0
ceph_comp1702291_c0_seq1	44	213	NA	NA	3	0	0	0	0
ceph_comp1913188_c0_seq1	50	328	NA	NA	1	0	2	0	0
venom_Contig6618	65	578	NA	NA	0	0	7.41	0	0
venom_comp498787_c0_seq1	43	236	NA	NA	1	0	2	0	0
ceph_comp82700_c2_seq1	59	234	NA	NA	0	0	0	0	0
ceph_comp1793668_c0_seq1	39	208	NA	NA	1	0	0	0	0
ceph_comp3114311_c0_seq1	51	334	NA	NA	2	0	0	0	0
ceph_comp810881_c0_seq1	57	230	NA	NA	3	0	0	0	0
venom_comp57648_c0_seq1	78	234	2.00E-27	tr|Q8X5R4|Q8X5R4_ECO57	0	0	0	0	0
venom_comp109438_c0_seq4	76	385	NA	NA	4	0	0	0	1
Contig12405	91	1146	NA	NA	44.65	1	36.01	0	0
Contig3276	91	881	NA	NA	9	0	9	0	0
ceph_comp2078780_c0_seq1	75	227	3.00E-16	tr|B7Q0V0|B7Q0V0_IXOSC	2	0	0	0	0
Contig15302	424	4847	3.00E-46	tr|B7Q6C7|B7Q6C7_IXOSC	1020.27	14.13	428.18	0	0
ceph_comp58949_c0_seq1	102	391	NA	NA	6	0	0	0	0
ceph_comp34733_c0_seq1	39	223	NA	NA	0	0	0	0	0
ceph_comp95792_c0_seq2	60	648	NA	NA	10.57	0	9.1	0	0
Contig16118	95	375	6.00E-06	tr|D6X2N2|D6X2N2_TRICA	1	0	5	0	0
ceph_comp10536_c0_seq1	64	215	NA	NA	3	0	0	0	0
Contig23228	154	778	4.00E-70	tr|E0VWK4|E0VWK4_PEDHC	35	0	2	2	0
Contig13540	109	1886	NA	NA	692	1.29	529	0	0
ceph_comp76238_c1_seq2	63	779	NA	NA	1.93	0	0.44	0	0
ceph_comp63265_c0_seq1	76	306	NA	NA	2	0	0	0	0
ceph_comp1626244_c0_seq1	61	346	NA	NA	2	0	0	0	0
ceph_comp8450_c0_seq1	50	284	NA	NA	1	0	0	0	0
venom_comp62630_c0_seq1	40	224	NA	NA	0	0	1	0	0
ceph_comp93724_c1_seq1	76	740	NA	NA	21	0	0	0	0
Contig19688	79	408	1.00E-24	tr|A8QHP5|A8QHP5_BRUMA	17	0	16	0	0
silk_comp17612_c0_seq1	276	999	4.00E-32	tr|B2L207|B2L207_LATHE	0	6553.77	3	0	0
Contig25772	126	1634	3.00E-25	tr|B7QKH8|B7QKH8_IXOSC	143.77	0	66.67	0	0
ceph_comp67091_c0_seq1	54	221	NA	NA	0	0	0	0	0
silk_comp11575_c0_seq1	34	203	NA	NA	0	2	0	0	0
venom_Contig4927	54	1014	NA	NA	37.25	3.99	80.52	0	0
ceph_Contig2496	79	430	NA	NA	1	0	5	0	0
ceph_comp72654_c0_seq1	81	391	NA	NA	4	0	2	0	0
ceph_comp95759_c2_seq7	153	462	NA	NA	2.66	0	1	0	0
ceph_comp61894_c0_seq1	52	446	NA	NA	4	0	0	0	0
ceph_comp1303504_c0_seq1	67	202	3.00E-30	tr|G8WMF7|G8WMF7_KLEOK	3	0	0	0	0
Contig30611	50	303	NA	NA	1	0	0	0	1
ceph_comp68791_c0_seq1	44	223	NA	NA	1	0	0	0	0
venom_Contig1430	46	501	NA	NA	0	0	18	0	0
Contig25496	355	2391	3.00E-92	tr|H2N1E0|H2N1E0_ORYLA	596.49	56.22	634.28	0	0
venom_comp94734_c0_seq2	54	797	NA	NA	5.3	0	16.25	0	0
ceph_comp2909043_c0_seq1	34	207	NA	NA	2	0	0	0	0
ceph_comp461522_c0_seq1	40	359	NA	NA	4	0	4	0	0
venom_comp77772_c0_seq1	38	227	NA	NA	0	0	0	0	0
Contig18216	39	807	NA	NA	22	0	9	0	0
ceph_comp84784_c0_seq1	61	230	NA	NA	2	0	0	0	0
venom_comp108517_c3_seq7	1268	5103	5.00E-157	tr|B7Q615|B7Q615_IXOSC	5867.14	41.56	8048.93	3	0
ceph_comp799133_c0_seq1	46	229	NA	NA	5	0	0	0	0
Contig1162	457	1745	2.00E-127	tr|B7Q1L9|B7Q1L9_IXOSC	712.08	51.11	510.13	0	0
venom_comp853531_c0_seq1	31	201	NA	NA	0	0	0	0	0
ceph_Contig25	75	391	NA	NA	1	1	1	0	0
Contig10535	69	549	NA	NA	13	1	5	0	0
Contig8847	520	2644	2.00E-111	tr|H3HT68|H3HT68_STRPU	370	2548.42	5192.82	1	0
ceph_comp82239_c0_seq2	141	823	3.00E-14	tr|F0JAA7|F0JAA7_AMBVA	5138	50	715.11	4	0
Contig6296	69	612	NA	NA	7.63	1	2.1	0	0
silk_comp14966_c3_seq1	166	583	2.00E-44	tr|B7Q2G7|B7Q2G7_IXOSC	0	13	0	0	0
ceph_comp95913_c0_seq1	32	260	NA	NA	3	0	0	0	0
venom_comp73981_c1_seq1	39	241	NA	NA	0	0	0	0	0
ceph_comp77016_c0_seq1	90	271	8.00E-10	tr|D3JL25|D3JL25_BLAGE	3	0	0	0	0
Contig29698	556	2014	4.00E-89	tr|E9G070|E9G070_DAPPU	1526.02	16	688.72	0	0
ceph_comp75730_c0_seq1	36	220	NA	NA	0	0	0	0	0
ceph_comp73320_c0_seq1	62	665	NA	NA	15	0	2	0	0
Contig20159	81	605	NA	NA	23	5	14	0	0
Contig19027	87	747	NA	NA	30	0	25	0	0
ceph_comp65016_c0_seq1	51	247	NA	NA	2	0	0	0	0
venom_comp104810_c2_seq1	41	327	NA	NA	3.56	0	2	0	0
Contig13492	545	4345	9.00E-27	tr|B3CPR7|B3CPR7_WOLPP	191.62	0	100.23	0	0
venom_Contig1279	57	276	NA	NA	23	0	0	0	0
venom_comp96611_c1_seq1	65	236	NA	NA	0	0	0	0	0
Contig20794	137	661	2.00E-61	tr|D9Z4W6|D9Z4W6_ECOLX	6	0	17	0	0
ceph_comp85953_c1_seq1	70	1355	NA	NA	47	0	7	0	1
silk_Contig152	91	276	1.00E-08	tr|G4VBM0|G4VBM0_SCHMA	0	2	0	0	0
venom_comp109787_c1_seq15	124	766	NA	NA	0	0	57.73	0	0
Contig5876	63	1081	NA	NA	161	0	57	1	0
ceph_comp92848_c0_seq2	235	1110	NA	NA	91.3	4.38	24.92	0	0
venom_comp1171805_c0_seq1	59	202	NA	NA	0	0	0	0	0
ceph_comp1668483_c0_seq1	64	251	NA	NA	0	0	0	0	0
ceph_comp75796_c0_seq1	101	306	NA	NA	1	2	0	0	0
ceph_Contig1691	127	609	5.00E-15	tr|B3NGQ9|B3NGQ9_DROER	17	0	9.46	2	0
Contig15445	73	1743	NA	NA	162	3	177	0	0
venom_comp89137_c3_seq1	70	211	2.00E-23	tr|B7QKP6|B7QKP6_IXOSC	3	0	0	0	0
Contig6837	397	1295	1.00E-29	tr|G3MRA5|G3MRA5_9ACAR	194	5	135	0	0
Contig1814	54	1559	NA	NA	183.58	2	163	0	0
venom_comp78558_c0_seq1	107	321	NA	NA	0	0	4	0	0
ceph_comp702881_c0_seq1	50	368	NA	NA	5	0	2	0	0
ceph_comp898609_c0_seq1	32	201	NA	NA	5	0	0	0	0
ceph_comp17459_c0_seq1	33	260	NA	NA	1	0	0	0	0
ceph_comp3611414_c0_seq1	37	208	NA	NA	1	0	0	0	0
venom_comp886321_c0_seq1	33	217	NA	NA	0	0	4	0	0
ceph_comp92468_c0_seq6	92	1493	1.00E-12	tr|E0VR96|E0VR96_PEDHC	92.82	0	26.51	0	0
ceph_comp2930777_c0_seq1	31	225	NA	NA	0	0	0	0	0
ceph_comp79435_c1_seq1	73	261	NA	NA	1	0	0	0	0
Contig27379	65	1845	NA	NA	93.31	1	206.97	0	0
ceph_comp65011_c0_seq1	63	212	NA	NA	1	0	0	0	0
Contig1826	1353	4434	5.00E-08	tr|A2FGT6|A2FGT6_TRIVA	612.47	33.67	473.06	0	0
Contig3744	47	343	NA	NA	2	0	3	0	0
Contig28952	37	777	NA	NA	21.47	0	15	0	0
ceph_comp1411754_c0_seq1	103	475	NA	NA	5	0	0	0	0
Contig21900	61	1538	NA	NA	58	1	56	0	0
Contig25000	772	3106	1.00E-62	tr|E0VWD2|E0VWD2_PEDHC	246	1	117	0	0
ceph_comp74395_c1_seq1	50	228	NA	NA	0	0	0	0	0
ceph_comp74431_c0_seq1	59	303	NA	NA	4	0	0	0	0
ceph_comp78539_c1_seq1	66	295	NA	NA	2	0	0	0	0
silk_comp12471_c1_seq1	70	212	7.00E-12	tr|G3NLB7|G3NLB7_GASAC	0	0	0	0	0
ceph_comp93005_c0_seq2	65	354	NA	NA	7	0	1	0	0
Contig18483	48	291	NA	NA	3	0	0	0	0
Contig28244	61	799	NA	NA	94	0	148.77	0	0
ceph_comp1904371_c0_seq1	32	205	NA	NA	2	0	0	0	0
ceph_comp2385256_c0_seq1	47	201	NA	NA	0	0	0	0	0
ceph_comp66255_c1_seq1	78	235	7.00E-06	tr|Q176T8|Q176T8_AEDAE	0	0	0	0	0
Contig20388	60	807	NA	NA	8	0	9	0	0
Contig17893	57	289	NA	NA	0	0	0	0	0
venom_comp104287_c0_seq1	68	212	NA	NA	0	0	0	0	0
venom_comp102234_c1_seq1	38	261	NA	NA	1	0	4	0	0
ceph_comp880035_c0_seq1	51	435	NA	NA	9	0	0	0	0
Contig8173	94	966	NA	NA	64.15	25.78	78.84	0	0
Contig21983	77	1845	NA	NA	85.74	0	68.85	1	0
ceph_comp59090_c0_seq1	37	238	NA	NA	0	0	0	0	0
venom_comp101037_c0_seq2	55	251	NA	NA	1	0	0	0	0
ceph_Contig13334	56	903	NA	NA	25	0	6	0	0
Contig11974	302	1454	5.00E-46	tr|E2C8Q7|E2C8Q7_HARSA	158	17	4	0	0
ceph_comp80554_c1_seq1	25	232	NA	NA	0	0	0	0	0
Contig11155	270	1823	1.00E-61	tr|E2C0A8|E2C0A8_HARSA	192	13	169	0	0
ceph_comp77872_c0_seq1	49	328	NA	NA	7	0	8	0	0
ceph_comp40849_c0_seq1	84	359	6.00E-07	tr|G1NZC1|G1NZC1_MYOLU	6	0	0	0	0
ceph_comp83925_c1_seq1	161	485	5.00E-48	tr|H3HNU0|H3HNU0_STRPU	7	0	0	0	0
Contig7403	2527	9252	0	tr|H9KIW8|H9KIW8_APIME	546.2	74.16	2471.23	0	0
ceph_comp90665_c1_seq2	108	1090	NA	NA	0	0	0	1	0
ceph_comp56153_c1_seq1	51	230	NA	NA	1	0	0	0	0
ceph_comp81175_c0_seq1	152	588	NA	NA	35.93	0	92.26	0	0
ceph_comp17242_c0_seq1	51	236	NA	NA	2	0	0	0	0
ceph_comp648173_c0_seq1	56	271	NA	NA	1	0	0	0	0
Contig11061	489	3464	2.00E-180	tr|H0YTX8|H0YTX8_TAEGU	1318.04	44	530.69	2	0
ceph_comp60657_c0_seq1	50	227	NA	NA	2	0	0	0	0
Contig10490	42	524	NA	NA	57	0	63	0	0
Contig24900	333	1001	6.00E-78	tr|E0VG70|E0VG70_PEDHC	35	2	6	0	0
ceph_comp51338_c0_seq1	67	443	NA	NA	3	0	0	0	0
ceph_comp76528_c0_seq1	41	214	NA	NA	0	0	0	0	0
Contig29062	53	373	NA	NA	5	1	5	0	0
ceph_Contig740	333	1022	1.00E-22	tr|E9QMB3|E9QMB3_MOUSE	41	0	0	0	0
ceph_Contig3698	60	1257	NA	NA	67	0	0	0	0
Contig12700	345	1724	8.00E-27	tr|E9FUM2|E9FUM2_DAPPU	119	7	77	0	0
Contig8024	454	4825	2.00E-47	tr|B7Q8I3|B7Q8I3_IXOSC	661.2	7.77	289.14	0	0
ceph_comp78918_c3_seq1	41	228	NA	NA	0	0	0	0	0
Contig6637	187	1462	NA	NA	373	601	31341.23	0	0
venom_comp83107_c0_seq1	46	209	NA	NA	0	0	0	0	0
venom_comp109787_c2_seq1	42	246	NA	NA	0	0	0	0	0
ceph_comp69342_c0_seq1	80	241	1.00E-41	tr|E8Y6C1|E8Y6C1_ECOKO	1	0	0	0	0
Contig30095	47	317	NA	NA	5	0	0	0	1
Contig20511	88	561	NA	NA	50.2	0	20	0	0
venom_comp97621_c0_seq2	41	339	NA	NA	0	0	3	0	0
venom_comp83082_c0_seq1	79	318	NA	NA	0	0	0	0	0
venom_comp78379_c0_seq1	67	202	7.00E-09	tr|Q28XS7|Q28XS7_DROPS	0	0	4	0	0
ceph_comp852223_c0_seq1	64	202	NA	NA	5	0	0	0	0
Contig15103	1093	3573	5.00E-19	tr|D3ZBC8|D3ZBC8_RAT	275.19	62.53	115.27	0	0
ceph_comp80880_c1_seq1	32	297	NA	NA	4	0	0	0	0
ceph_comp80514_c0_seq1	41	201	NA	NA	0	0	0	0	0
ceph_comp82599_c2_seq1	69	405	NA	NA	9	1	1	0	0
ceph_comp80672_c1_seq1	79	1328	NA	NA	37	0	7	0	0
ceph_comp94138_c1_seq4	99	415	8.00E-08	tr|Q9VRJ7|Q9VRJ7_DROME	0	0	0	0	0
ceph_comp91845_c2_seq2	68	205	4.00E-18	tr|F4ZH17|F4ZH17_9VIRU	2	0	0	0	0
Contig9042	88	425	3.00E-22	tr|E9BZS9|E9BZS9_CAPO3	4.6	2.24	3.54	0	0
ceph_comp2035461_c0_seq1	36	216	NA	NA	0	0	0	0	0
Contig18455	60	760	NA	NA	11	0	24	0	0
Contig30508	38	368	NA	NA	1	0	0	0	0
ceph_Contig7649	44	926	NA	NA	76.68	0	24.8	0	0
ceph_comp803595_c0_seq1	44	310	NA	NA	4	1	0	0	0
venom_comp90850_c0_seq1	41	327	NA	NA	0	0	6	0	0
Contig20467	95	362	6.00E-11	tr|A7SAE5|A7SAE5_NEMVE	2	0	0	0	0
ceph_comp46977_c0_seq1	59	251	NA	NA	1	0	0	0	0
ceph_comp67207_c1_seq1	31	208	NA	NA	0	0	0	0	0
ceph_comp1381075_c0_seq1	85	270	NA	NA	1	0	0	0	0
venom_Contig7473	43	632	NA	NA	5.35	0	7.74	0	0
Contig25690	60	686	NA	NA	24	0	18	0	0
ceph_comp5787_c0_seq1	79	240	NA	NA	0	0	0	0	0
ceph_comp46978_c0_seq1	68	230	NA	NA	3	0	0	0	0
Contig11435	391	1176	4.00E-79	tr|D6WSD9|D6WSD9_TRICA	49	0	10	0	0
ceph_comp70405_c0_seq1	50	299	NA	NA	3	0	0	0	0
venom_comp96763_c1_seq1	51	309	NA	NA	0	0	0	0	0
Contig11551	350	1953	8.00E-26	tr|A7SD44|A7SD44_NEMVE	562.56	1	297.89	0	0
ceph_comp60453_c0_seq1	189	569	4.00E-31	tr|C3YG61|C3YG61_BRAFL	7	1	0	0	0
ceph_comp1554588_c0_seq1	46	260	NA	NA	1	0	0	0	0
ceph_comp74699_c0_seq1	53	230	NA	NA	2	0	0	0	0
Contig3438	45	310	NA	NA	2	0	0	0	0
Contig2996	51	499	3.00E-06	tr|E2B2J5|E2B2J5_HARSA	3	0	3	0	0
venom_comp552722_c0_seq1	118	354	3.00E-06	tr|F1RZN0|F1RZN0_PIG	0	0	3	0	0
Contig28211	69	1701	NA	NA	104.21	0	124.28	0	0
venom_comp101220_c0_seq1	90	409	NA	NA	0	1	0	0	0
Contig2603	436	3776	2.00E-131	tr|B7Q3S7|B7Q3S7_IXOSC	580.02	86.03	1065.37	0	0
silk_Contig828	80	1868	3.00E-39	tr|E1ZWN4|E1ZWN4_CAMFO	114	110.43	181.8	0	0
ceph_comp77576_c0_seq1	102	307	NA	NA	5	0	0	0	0
ceph_comp80654_c0_seq1	66	316	NA	NA	0	0	0	0	0
ceph_comp53912_c0_seq1	56	316	NA	NA	3	0	0	0	0
ceph_comp1121048_c0_seq1	46	271	NA	NA	0	0	0	0	0
ceph_comp62961_c0_seq1	48	292	NA	NA	0	0	0	0	0
Contig6896	506	2035	3.00E-107	tr|C3ZMP5|C3ZMP5_BRAFL	1174.79	64	1615.45	3	0
venom_comp100762_c1_seq2	76	278	NA	NA	0	0	0	0	0
ceph_comp81717_c0_seq1	56	213	NA	NA	0	0	0	0	0
venom_comp104931_c1_seq1	47	247	NA	NA	0	0	0	0	0
ceph_comp86631_c0_seq4	39	207	NA	NA	1	0	0	0	0
ceph_comp23440_c0_seq1	53	202	NA	NA	1	0	0	0	0
venom_comp52775_c0_seq1	46	311	NA	NA	0	0	0	0	0
venom_comp88468_c1_seq1	73	220	NA	NA	0	0	0	0	0
ceph_comp2834322_c0_seq1	38	223	NA	NA	1	0	0	0	0
Contig5461	49	459	NA	NA	7.22	0	0	0	0
Contig21089	289	1043	9.00E-22	tr|H9G958|H9G958_ANOCA	33	2	10	0	0
ceph_comp91271_c0_seq1	62	926	NA	NA	32	2	14	0	0
ceph_Contig248	81	277	3.00E-13	tr|D7GYM6|D7GYM6_TRICA	0	0	0	0	0
ceph_comp6997_c0_seq1	89	269	2.00E-36	tr|Q7AD77|Q7AD77_ECO57	1	0	0	0	0
ceph_comp6508_c0_seq1	40	227	NA	NA	1	0	0	0	1
ceph_comp85977_c0_seq1	77	540	NA	NA	17	0	4	0	0
ceph_comp1372128_c0_seq1	74	237	NA	NA	0	0	0	0	0
ceph_comp68646_c0_seq1	76	367	NA	NA	4	0	0	0	0
Contig3829	151	453	NA	NA	1	0	4	0	0
Contig7748	808	3381	7.00E-26	tr|B7Q520|B7Q520_IXOSC	1493.63	544.04	1434.4	0	0
Contig26614	43	499	NA	NA	21	0	24	0	0
silk_comp65231_c0_seq1	196	911	7.00E-52	tr|B7QH60|B7QH60_IXOSC	0	191	0	0	0
venom_Contig10094	144	781	NA	NA	127.8	0	153.53	0	0
venom_comp6550_c0_seq1	38	254	NA	NA	0	0	0	0	0
Contig7024	67	1019	NA	NA	1	0	17	0	0
Contig9839	48	364	NA	NA	1	0	1	0	0
ceph_comp56629_c0_seq1	54	201	NA	NA	0	0	0	0	0
venom_comp87643_c1_seq1	38	209	NA	NA	0	0	0	0	0
ceph_comp56016_c0_seq1	214	643	2.00E-27	tr|G1KHC1|G1KHC1_ANOCA	6	1	2	0	0
venom_comp27977_c0_seq1	40	226	NA	NA	0	0	0	0	0
ceph_comp63103_c0_seq1	45	242	NA	NA	0	0	0	0	0
venom_Contig7041	93	1473	NA	NA	0	0	1985.56	1	0
silk_comp17042_c0_seq2	44	205	NA	NA	0	2	0	0	0
ceph_Contig12646	60	350	NA	NA	2.05	0	0	0	0
Contig6961	332	1773	2.00E-150	tr|G3MNM2|G3MNM2_9ACAR	536	33	543	0	0
Contig11429	80	936	8.00E-45	tr|C7C1Z9|C7C1Z9_SCHJA	34	2	15	0	0
ceph_comp75074_c0_seq1	40	209	NA	NA	0	0	0	0	0
Contig10736	61	489	NA	NA	4	0	4	0	0
ceph_comp84770_c1_seq1	42	226	NA	NA	0	0	0	0	0
Contig6529	415	1695	1.00E-67	tr|B7QJF1|B7QJF1_IXOSC	206	363.24	3934.11	0	0
Contig17657	54	482	NA	NA	8	0	0	0	0
Contig14969	1785	5357	6.00E-54	tr|G4ZZ67|G4ZZ67_PHYSP	210.03	0	78.71	0	0
ceph_comp92562_c1_seq1	50	325	NA	NA	0	0	0	0	0
ceph_comp1123253_c0_seq1	34	201	NA	NA	3	0	0	0	0
venom_comp85279_c0_seq1	27	209	NA	NA	0	0	0	0	0
ceph_comp51153_c0_seq1	69	209	2.00E-17	tr|B7PCC2|B7PCC2_IXOSC	2	0	0	0	0
ceph_comp18174_c0_seq1	82	260	NA	NA	0	0	0	0	0
venom_comp108601_c5_seq1	81	244	NA	NA	0	0	0	0	0
venom_Contig274	39	218	2.00E-08	tr|Q31WW3|Q31WW3_SHIBS	0	0	0	0	0
ceph_comp744690_c0_seq1	57	456	NA	NA	7	0	0	0	1
ceph_comp81445_c1_seq2	52	284	4.00E-24	tr|F4NI04|F4NI04_9ENTR	1	0	0	0	0
Contig15428	60	496	NA	NA	2.23	0	0	0	1
ceph_comp64131_c1_seq1	106	319	NA	NA	1	0	0	0	0
ceph_comp1721857_c0_seq1	70	213	NA	NA	2	0	0	0	0
Contig22189	83	488	NA	NA	13	1	5	0	0
Contig6608	501	1834	9.00E-139	tr|B7Q2V0|B7Q2V0_IXOSC	1263.49	150	1014	0	0
ceph_comp825064_c0_seq1	39	262	NA	NA	3	0	1	0	0
Contig27048	60	385	NA	NA	0	0	3	0	0
Contig20898	87	1062	2.00E-12	tr|H2XVD4|H2XVD4_CIOIN	979.03	141.02	837.35	0	0
ceph_comp54265_c0_seq1	71	221	NA	NA	3	0	0	0	0
Contig8815	864	2894	6.00E-157	tr|D7EJ88|D7EJ88_TRICA	215.62	34	244.53	0	0
venom_Contig8840	46	379	NA	NA	0	0	0	0	0
venom_Contig5414	42	279	NA	NA	0	0	0	0	0
venom_comp87689_c2_seq1	63	201	NA	NA	0	0	4	0	0
venom_comp278726_c0_seq1	68	568	NA	NA	0	0	31	0	0
ceph_comp94230_c0_seq3	62	608	NA	NA	46.83	0	26.27	0	0
venom_comp68458_c1_seq1	41	265	NA	NA	0	0	0	0	0
ceph_comp68398_c0_seq1	52	244	NA	NA	0	0	0	0	0
venom_comp100620_c0_seq2	52	373	NA	NA	0	0	4.74	0	0
Contig21966	3589	13276	0	sp|Q5GN48|DMD_PIG	2920.21	295	1995.65	0	0
ceph_comp78768_c0_seq1	56	389	NA	NA	8	0	2	0	0
ceph_comp67889_c0_seq1	50	234	NA	NA	0	0	0	0	0
ceph_comp1555734_c0_seq1	60	250	NA	NA	4	0	0	0	0
venom_comp96115_c0_seq1	113	566	NA	NA	1	0	6.59	0	0
ceph_comp30120_c0_seq1	53	232	NA	NA	1	0	0	0	0
ceph_comp2576741_c0_seq1	42	209	NA	NA	1	0	0	0	0
Contig4662	162	489	9.00E-79	tr|E3PK57|E3PK57_ECOH1	1	0	7	0	0
ceph_comp63545_c1_seq1	227	685	NA	NA	10	0	0	0	1
venom_comp95619_c0_seq1	90	272	NA	NA	0	0	0	0	0
ceph_comp1972575_c0_seq1	47	519	NA	NA	4	0	0	0	0
ceph_comp2798_c0_seq1	73	232	NA	NA	1	0	0	0	0
ceph_comp77218_c0_seq1	34	203	NA	NA	0	0	0	0	0
ceph_comp95628_c1_seq1	59	461	NA	NA	2	0	0	0	0
Contig22241	175	897	8.00E-23	tr|C9W1Q1|C9W1Q1_RHISA	92.21	1	59	0	0
Contig4188	70	470	NA	NA	2	0	8	0	0
ceph_comp982511_c0_seq1	41	370	NA	NA	2	0	0	0	0
Contig15804	41	233	NA	NA	0	0	0	0	0
Contig2331	110	1751	NA	NA	31.37	7.23	50.08	0	0
Contig23017	326	1466	1.00E-118	tr|E7D1R6|E7D1R6_LATHE	16003.36	1594.99	10621.04	0	0
Contig6011	52	429	NA	NA	21	2	8	0	0
Contig16382	142	806	1.00E-25	tr|E9G259|E9G259_DAPPU	927	31	593.17	0	0
silk_comp16874_c0_seq1	39	292	NA	NA	0	257.9	0	0	0
venom_Contig413	70	530	NA	NA	1	0	13	0	0
ceph_comp916944_c0_seq1	45	498	NA	NA	8	0	5	0	0
ceph_comp82139_c1_seq1	106	319	NA	NA	4	0	0	0	0
ceph_comp1982582_c0_seq1	36	232	NA	NA	0	0	0	0	0
ceph_comp2013364_c0_seq1	52	220	NA	NA	1	0	0	0	0
ceph_Contig2599	150	778	4.00E-07	tr|E9IRH9|E9IRH9_SOLIN	20.19	6.17	5.93	0	0
ceph_comp1707503_c0_seq1	33	241	NA	NA	1	0	0	0	0
ceph_comp2586648_c0_seq1	50	272	NA	NA	0	0	0	0	0
ceph_comp47035_c0_seq1	63	299	NA	NA	3	0	0	0	0
venom_comp70388_c0_seq1	47	201	NA	NA	0	0	2	0	0
Contig20026	96	911	NA	NA	29	8	16	0	0
Contig29246	29	558	NA	NA	45	2	13	0	0
ceph_comp85674_c1_seq5	45	345	NA	NA	3	0	0	0	0
Contig19981	46	353	NA	NA	8	0	6	0	0
venom_comp60357_c0_seq1	31	239	NA	NA	0	0	0	0	0
Contig815	75	1088	NA	NA	84	1	47	0	0
ceph_comp96214_c2_seq18	192	578	1.00E-45	tr|B7P783|B7P783_IXOSC	2.91	0	4.44	0	0
Contig30836	848	5511	0	tr|D6X540|D6X540_TRICA	658.95	114	569	0	0
venom_Contig4674	70	973	NA	NA	0	0	42	0	0
ceph_comp39026_c0_seq1	70	262	NA	NA	1	0	0	0	0
Contig29875	89	713	NA	NA	12	1	15	0	0
ceph_comp81982_c0_seq1	37	316	NA	NA	6	4	3	0	0
ceph_comp83868_c0_seq1	40	218	NA	NA	1	0	0	0	0
venom_Contig8819	80	1582	NA	NA	0	0	528.16	0	0
Contig21495	204	896	NA	NA	42	0	8	0	0
ceph_Contig12785	77	597	NA	NA	13	0	3.99	0	0
ceph_comp62849_c0_seq1	115	347	2.00E-57	tr|Q95PD0|Q95PD0_PANIN	3	0	0	0	0
Contig24563	47	1003	NA	NA	37	0	31.86	0	0
venom_comp1180577_c0_seq1	53	237	NA	NA	0	0	1	0	0
ceph_comp59855_c0_seq1	45	232	NA	NA	0	0	0	0	0
ceph_comp1955367_c0_seq1	71	215	NA	NA	1	0	0	0	0
ceph_comp1543271_c0_seq1	42	565	NA	NA	6	0	1	0	0
ceph_comp53217_c0_seq1	267	803	3.00E-70	tr|B7PFS3|B7PFS3_IXOSC	24	0	3	0	0
Contig30288	58	491	NA	NA	8	0	3	0	0
Contig5537	41	506	NA	NA	37.96	2	59	0	0
Contig24631	349	1556	4.00E-98	tr|Q7PXJ7|Q7PXJ7_ANOGA	137	349	102	0	0
Contig28029	467	2286	9.00E-96	tr|G3MS00|G3MS00_9ACAR	708.05	27	187	2	0
Contig17017	49	706	NA	NA	27	0	6	0	0
ceph_comp79678_c0_seq1	51	209	NA	NA	0	0	0	0	0
ceph_comp54762_c0_seq1	39	252	NA	NA	3	0	0	0	0
silk_comp17459_c0_seq1	203	907	NA	NA	0	3273.58	0	0	0
venom_comp52368_c0_seq1	41	319	NA	NA	0	0	3	0	0
venom_comp1361718_c0_seq1	53	207	NA	NA	0	0	2	0	0
ceph_comp1996499_c0_seq1	55	219	NA	NA	1	0	0	0	0
ceph_comp20465_c0_seq1	45	251	NA	NA	1	0	0	0	0
Contig3860	68	462	NA	NA	18	0	9	0	0
ceph_comp1112017_c0_seq1	86	261	NA	NA	1	0	0	0	0
ceph_comp91656_c0_seq5	55	256	NA	NA	4.57	0	0	0	0
ceph_comp96161_c3_seq2	41	235	NA	NA	1	0	0	0	0
venom_comp32128_c0_seq1	48	213	NA	NA	0	0	0	0	0
Contig2313	95	2944	NA	NA	360.12	9	262.51	0	0
Contig11901	575	2727	0	tr|D2T1A9|D2T1A9_CHOPA	902	5	443	1	0
Contig13290	71	1164	NA	NA	103.13	4	79	0	0
venom_comp23268_c0_seq1	45	287	NA	NA	1	0	2	0	0
Contig9988	55	267	NA	NA	0	0	1	0	0
ceph_comp2040073_c0_seq1	67	201	NA	NA	1	0	0	0	0
ceph_comp2786684_c0_seq1	49	296	NA	NA	1	0	0	0	0
ceph_comp2566424_c0_seq1	38	203	NA	NA	1	0	0	0	0
ceph_comp93700_c0_seq7	619	2211	2.00E-162	tr|B7QLS5|B7QLS5_IXOSC	0	0	0	1	0
ceph_comp72177_c1_seq1	59	219	NA	NA	3	0	0	0	0
Contig396	126	637	NA	NA	1489.84	746.99	930.01	0	0
ceph_comp73046_c1_seq1	63	366	1.00E-26	tr|H3IYW1|H3IYW1_STRPU	1	0	0	0	0
ceph_comp4979_c0_seq1	52	233	NA	NA	0	0	0	0	0
Contig30831	143	431	3.00E-19	tr|B7QDU0|B7QDU0_IXOSC	1	2	3	0	0
ceph_comp54806_c0_seq1	55	245	NA	NA	3	0	0	0	0
venom_comp82409_c0_seq1	81	247	2.00E-39	tr|Q3Z3Z6|Q3Z3Z6_SHISS	0	0	0	0	0
Contig17947	294	1077	2.00E-82	tr|E9FTX3|E9FTX3_DAPPU	27	6	26	0	1
Contig4181	40	556	NA	NA	2	0	8	0	0
venom_comp69487_c0_seq1	57	439	NA	NA	2	0	6	0	0
ceph_comp71496_c0_seq1	77	233	6.00E-35	tr|Q3YX31|Q3YX31_SHISS	0	0	0	0	0
ceph_comp96202_c2_seq19	234	916	4.00E-20	tr|H2MSR5|H2MSR5_ORYLA	22.8	0	5.63	0	1
ceph_comp79800_c0_seq1	89	268	9.00E-17	tr|B7Q8G2|B7Q8G2_IXOSC	2	0	0	0	0
ceph_comp81941_c1_seq1	51	210	NA	NA	2	0	1	0	0
ceph_comp41613_c0_seq1	81	243	NA	NA	2	0	0	0	0
ceph_comp94390_c3_seq30	67	290	NA	NA	1	0	0	0	0
ceph_comp92748_c0_seq4	135	630	4.00E-10	tr|Q1WKV0|Q1WKV0_DROSI	1.64	0	2.39	0	0
ceph_comp794942_c0_seq1	48	373	NA	NA	3	0	0	0	0
venom_Contig8624	42	763	NA	NA	20.12	0	44.82	0	0
ceph_comp65240_c1_seq1	148	529	NA	NA	15	0	6.17	0	0
ceph_comp78950_c1_seq1	57	247	NA	NA	0	0	0	0	0
ceph_comp78958_c0_seq1	77	255	2.00E-09	tr|A9X5H5|A9X5H5_AEDAE	1	0	0	0	0
venom_comp107699_c0_seq2	171	617	6.00E-11	tr|D7EHS4|D7EHS4_TRICA	236.44	19.21	122.87	0	0
venom_comp82533_c1_seq1	41	227	NA	NA	2	0	0	0	0
Contig25198	293	2043	NA	NA	86	4	45	0	0
ceph_comp69031_c1_seq2	36	208	NA	NA	0	0	0	0	0
ceph_comp3659663_c0_seq1	50	220	NA	NA	2	0	0	0	0
ceph_comp5778_c0_seq1	39	346	NA	NA	1	0	0	0	0
ceph_comp1157650_c0_seq1	44	244	NA	NA	3	0	0	0	0
Contig8351	67	472	NA	NA	3	0	3	0	0
ceph_comp92836_c1_seq2	533	2490	2.00E-47	tr|B3VKL4|B3VKL4_BRAFL	160.3	2	21	0	0
Contig12348	399	1959	3.00E-81	tr|B7QA70|B7QA70_IXOSC	142	1	28	0	0
Contig25904	48	815	NA	NA	10	6	24.95	0	0
ceph_comp1164872_c0_seq1	79	342	NA	NA	2	0	0	0	0
venom_comp104511_c1_seq3	56	760	NA	NA	0	0	13.97	0	0
ceph_comp52601_c0_seq1	42	453	NA	NA	4	0	3	0	0
venom_comp64447_c0_seq1	57	260	NA	NA	0	0	3	0	0
ceph_comp45168_c0_seq1	57	873	NA	NA	16	3	4	0	0
venom_comp14738_c0_seq1	50	216	NA	NA	0	0	0	0	0
Contig29441	93	1085	2.00E-18	tr|H3HIS8|H3HIS8_STRPU	40	2	26	0	0
ceph_comp82326_c0_seq1	62	475	NA	NA	6	0	0	0	0
Contig13730	251	3026	3.00E-74	tr|B7Q3W2|B7Q3W2_IXOSC	347.24	244	2715.6	0	0
ceph_comp54644_c0_seq1	38	253	NA	NA	1	1	0	0	0
venom_comp57263_c0_seq1	35	306	NA	NA	1	0	1	0	0
venom_comp104701_c0_seq2	64	236	NA	NA	0	0	0	0	0
ceph_Contig594	136	409	NA	NA	9	0	0	0	0
ceph_comp18188_c0_seq1	50	283	NA	NA	0	0	0	0	0
venom_comp102051_c3_seq2	174	524	2.00E-64	tr|H9JSH7|H9JSH7_BOMMO	2.37	0.88	3.46	0	0
silk_comp16887_c0_seq1	89	918	NA	NA	0	50.05	0	0	0
Contig6335	99	913	NA	NA	440	40	377	0	0
ceph_comp33316_c0_seq1	67	201	7.00E-33	tr|Q8XEB2|Q8XEB2_ECO57	0	0	0	0	0
venom_comp25344_c0_seq1	39	210	NA	NA	0	0	2	0	1
silk_comp7215_c0_seq2	327	1294	6.00E-90	tr|B7QEV9|B7QEV9_IXOSC	1345.62	77.54	500.43	0	0
Contig1854	616	3273	5.00E-132	tr|B7PU60|B7PU60_IXOSC	306.57	349.24	293.99	2	0
venom_comp96787_c0_seq1	55	328	1.00E-06	tr|I1F5C9|I1F5C9_AMPQE	0	0	2	0	0
venom_comp92794_c1_seq1	176	531	7.00E-100	tr|E3PMV8|E3PMV8_ECOH1	0	0	7	0	0
Contig6724	55	611	NA	NA	32.71	1	28	0	1
ceph_comp96779_c0_seq23	65	1276	5.00E-09	tr|B7Q1Z1|B7Q1Z1_IXOSC	48.8	0	69.1	1	0
venom_comp53285_c0_seq1	36	209	NA	NA	0	0	4	0	0
ceph_comp77559_c0_seq1	41	422	NA	NA	4	0	0	0	0
venom_comp33456_c0_seq1	47	208	NA	NA	0	0	0	0	0
ceph_comp96298_c0_seq5	79	568	NA	NA	0	0	4.74	0	0
ceph_comp58843_c0_seq1	112	440	2.00E-23	tr|B7PSR5|B7PSR5_IXOSC	9	0	3	0	0
silk_comp7919_c0_seq1	164	492	6.00E-10	tr|A7ERR7|A7ERR7_SCLS1	0	10	2	0	0
ceph_comp1001580_c0_seq1	64	395	NA	NA	5	0	0	0	0
venom_comp87626_c0_seq1	43	228	NA	NA	0	0	0	1	0
ceph_comp8261_c0_seq1	37	238	NA	NA	1	0	0	0	0
ceph_comp602808_c0_seq1	50	240	NA	NA	2	0	0	0	0
Contig24821	56	738	NA	NA	285	3	243	0	0
silk_comp17330_c1_seq1	125	707	8.00E-30	tr|C3ZXQ3|C3ZXQ3_BRAFL	0	23.14	0	1	0
venom_comp79797_c1_seq1	41	336	NA	NA	1	2	3	0	0
Contig18083	38	315	NA	NA	3	0	0	0	0
ceph_comp10370_c0_seq1	90	271	NA	NA	2	0	0	0	0
Contig14410	470	3113	3.00E-144	tr|E9H6U6|E9H6U6_DAPPU	128.98	0	73.08	0	0
ceph_comp71643_c0_seq1	31	286	NA	NA	0	0	0	0	0
Contig20052	70	785	NA	NA	28	0	17	0	0
Contig5599	186	1081	2.00E-84	tr|E7D1E9|E7D1E9_LATHE	9385.17	1562	8406.87	0	0
Contig4570	66	679	NA	NA	20	0	28	0	0
ceph_comp978127_c0_seq1	61	216	NA	NA	1	0	0	0	0
ceph_comp688646_c0_seq1	73	227	NA	NA	3	0	0	0	0
ceph_comp1024432_c0_seq1	42	221	NA	NA	1	0	0	0	0
ceph_Contig143	48	234	NA	NA	0	0	0	0	0
ceph_comp56803_c0_seq1	116	373	5.00E-37	tr|C3YWA5|C3YWA5_BRAFL	5	0	3	0	0
venom_comp104431_c0_seq1	56	570	NA	NA	18.34	2	20	0	0
Contig13166	212	942	NA	NA	227	16	156	0	0
venom_comp56178_c0_seq1	54	359	NA	NA	0	0	6.03	0	0
venom_comp92912_c0_seq1	105	374	NA	NA	0	0	4	0	0
venom_comp101884_c0_seq1	70	280	NA	NA	0	0	0	0	0
Contig2056	470	3338	0	tr|B7PIM9|B7PIM9_IXOSC	1021.43	57	943.92	3	0
venom_comp84542_c0_seq1	36	234	NA	NA	0	0	0	0	0
venom_comp86155_c1_seq1	74	361	NA	NA	0	0	3	0	0
Contig16088	64	609	NA	NA	16	0	5	0	0
Contig11412	357	1612	2.00E-42	tr|D6WX36|D6WX36_TRICA	160	8	101	0	0
Contig11869	61	1412	NA	NA	68	0	56	0	0
Contig20369	321	964	NA	NA	21	1	5	0	0
venom_comp89160_c1_seq1	35	204	NA	NA	0	0	0	0	0
venom_comp103784_c0_seq3	37	259	NA	NA	0	0	0	0	0
ceph_comp1607014_c0_seq1	110	373	NA	NA	1	0	0	0	0
Contig27699	504	2087	1.00E-45	tr|D6W803|D6W803_TRICA	383.51	50	299.55	0	0
Contig297	1388	5726	0	tr|B3XXJ8|B3XXJ8_GRYBI	206.82	227.61	627.44	1	0
Contig15935	59	377	NA	NA	0	0	0	0	0
ceph_Contig304	168	507	5.00E-50	tr|B7QJB1|B7QJB1_IXOSC	8	0	0	0	0
Contig477	745	5129	0	tr|B7PG26|B7PG26_IXOSC	286.21	197.54	107.52	0	0
ceph_comp48440_c0_seq1	44	272	NA	NA	2	0	0	0	0
venom_comp95769_c1_seq1	39	309	NA	NA	0	0	0	0	0
ceph_comp70235_c0_seq1	46	256	NA	NA	0	0	0	0	0
ceph_comp81804_c0_seq1	76	561	NA	NA	11	1	4	0	0
ceph_comp14364_c0_seq1	32	210	NA	NA	1	0	0	0	0
ceph_comp698340_c0_seq1	40	232	NA	NA	3	0	2	0	0
ceph_comp51940_c0_seq1	54	267	NA	NA	1	0	0	0	0
venom_comp880849_c0_seq1	68	205	NA	NA	0	0	3	0	0
Contig21546	64	646	NA	NA	26	0	24	0	0
Contig18736	55	295	NA	NA	0	0	0	0	0
venom_comp77183_c0_seq1	73	221	NA	NA	0	2	0	0	0
ceph_comp41_c1_seq1	73	222	NA	NA	0	0	0	0	0
Contig16214	59	810	NA	NA	17	1	9	0	0
ceph_comp40681_c0_seq1	76	323	1.00E-07	tr|D7F170|D7F170_BOMMO	3	0	0	0	0
ceph_comp594947_c0_seq1	42	222	NA	NA	6	0	2	0	0
venom_comp107817_c2_seq1	43	216	NA	NA	0	0	0	0	0
ceph_comp91107_c0_seq6	86	476	NA	NA	183.12	14.77	131.47	0	0
venom_comp1087191_c0_seq1	31	215	NA	NA	0	0	1	0	0
ceph_comp4206_c0_seq1	70	238	NA	NA	1	0	0	0	0
venom_Contig5240	70	524	NA	NA	7.88	0	26.01	0	0
Contig1658	223	933	2.00E-19	tr|E7D1R8|E7D1R8_LATHE	915	30	309.73	0	0
ceph_comp78918_c1_seq1	36	207	NA	NA	0	0	0	0	0
ceph_comp2025938_c0_seq1	69	224	NA	NA	0	0	0	0	0
Contig13960	1714	6367	2.00E-33	tr|D7EJC9|D7EJC9_TRICA	1827.24	68	1387.03	0	0
ceph_comp20247_c0_seq1	56	287	NA	NA	0	0	0	0	0
ceph_comp16165_c0_seq1	64	247	NA	NA	1	0	0	0	0
ceph_comp95566_c0_seq3	114	757	NA	NA	18.56	1.4	18	0	0
ceph_comp60458_c1_seq1	71	446	NA	NA	4	0	0	0	0
ceph_comp62311_c0_seq1	44	257	NA	NA	2	0	0	0	0
Contig12915	877	2961	5.00E-29	tr|B3MAN7|B3MAN7_DROAN	924	101	510.99	0	0
ceph_comp3629_c0_seq1	31	280	NA	NA	1	0	0	0	0
ceph_comp16267_c0_seq1	46	212	NA	NA	1	0	0	0	0
Contig14860	63	804	NA	NA	38.6	0	37.45	0	0
Contig7720	863	2994	6.00E-11	tr|C3ZET0|C3ZET0_BRAFL	501.77	21	379	0	0
ceph_comp95778_c2_seq5	62	508	NA	NA	63.43	0	20.38	0	0
Contig20798	216	1550	2.00E-48	tr|G3MPG8|G3MPG8_9ACAR	1344	51	763	0	0
Contig24285	548	2180	6.00E-142	tr|E9H8V4|E9H8V4_DAPPU	142	10	81	0	0
venom_comp76376_c1_seq1	87	261	9.00E-44	tr|D3QLA7|D3QLA7_ECOCB	0	0	0	0	0
ceph_comp93320_c2_seq1	60	266	NA	NA	2	0	0	0	1
ceph_comp92853_c0_seq2	529	1786	5.00E-94	tr|E0VDV9|E0VDV9_PEDHC	74.71	0	35.04	0	0
ceph_comp58502_c1_seq1	36	232	NA	NA	0	0	0	0	0
ceph_comp6839_c0_seq1	40	208	NA	NA	0	0	0	0	0
venom_comp82102_c0_seq1	60	243	6.00E-29	tr|D3GZH6|D3GZH6_ECO44	0	0	0	0	0
Contig3203	61	769	NA	NA	25	0	8	0	1
ceph_comp2898819_c0_seq1	74	232	NA	NA	1	0	0	0	0
ceph_comp74626_c0_seq1	38	232	NA	NA	0	0	0	0	0
ceph_comp86439_c1_seq1	54	244	NA	NA	2	0	0	0	0
venom_comp429906_c0_seq1	48	247	NA	NA	0	0	2	0	0
ceph_comp47248_c0_seq1	46	330	NA	NA	2	0	0	0	0
ceph_comp71656_c0_seq1	36	218	NA	NA	4	0	0	0	0
ceph_comp65525_c0_seq1	57	230	NA	NA	0	0	0	0	0
ceph_comp60765_c1_seq1	38	243	NA	NA	0	0	0	0	0
Contig20144	115	3549	5.00E-33	tr|E1ZWN4|E1ZWN4_CAMFO	361.31	80.08	365.01	0	0
Contig24530	228	1108	8.00E-24	tr|B7P2N0|B7P2N0_IXOSC	140	1	42	0	0
venom_comp101816_c1_seq1	48	224	NA	NA	0	0	0	0	0
ceph_comp94581_c3_seq1	331	997	2.00E-106	tr|E9GSD4|E9GSD4_DAPPU	44	5	3	0	0
Contig22302	447	1531	2.00E-102	tr|H9GB74|H9GB74_ANOCA	532.05	13	512	0	0
venom_comp97313_c1_seq1	232	1042	1.00E-20	tr|H3HX65|H3HX65_STRPU	0	0	4.2	0	0
ceph_Contig10499	510	2802	NA	NA	352.28	0	133.52	1	0
venom_comp98706_c0_seq3	66	234	NA	NA	0	0	0	0	0
ceph_comp82816_c1_seq2	42	382	NA	NA	3.38	0	0	0	0
ceph_comp70285_c0_seq1	42	238	NA	NA	1	0	0	0	0
venom_comp59870_c0_seq1	48	244	NA	NA	0	0	0	0	0
venom_comp83540_c0_seq1	57	245	NA	NA	0	0	0	0	0
ceph_Contig5826	135	795	NA	NA	21.05	0	0	0	0
Contig19458	48	266	NA	NA	5	2	1	0	0
Contig27212	530	1805	1.00E-54	tr|F1NAY1|F1NAY1_CHICK	116	4	97	1	0
ceph_comp1208452_c0_seq1	63	337	NA	NA	2	0	0	0	0
ceph_comp53519_c0_seq1	76	256	NA	NA	1	0	0	0	0
Contig27990	171	934	1.00E-25	tr|G3MS25|G3MS25_9ACAR	505.76	11.08	133.55	0	0
ceph_comp75756_c0_seq1	102	359	NA	NA	4	0	0	0	0
ceph_comp71596_c3_seq1	51	544	NA	NA	11	0	4	0	0
ceph_comp1436674_c0_seq1	32	229	NA	NA	3	0	0	0	0
ceph_comp89668_c1_seq1	124	374	7.00E-15	tr|B4JA28|B4JA28_DROGR	3	0	0	0	0
venom_Contig2297	576	2484	0	tr|Q16FI1|Q16FI1_AEDAE	234	21	226	3	0
Contig17335	529	2051	0	tr|G3MQ36|G3MQ36_9ACAR	10038.99	3243.06	14787.13	0	0
venom_comp95986_c1_seq1	50	296	NA	NA	1	0	0	0	0
venom_comp550621_c0_seq1	99	368	NA	NA	0	0	0	0	0
ceph_comp76446_c2_seq1	77	233	5.00E-16	tr|I3IY72|I3IY72_ORENI	0	0	0	0	0
Contig17252	87	352	NA	NA	7	0	2	0	0
ceph_comp69480_c0_seq1	34	245	NA	NA	0	0	0	0	0
Contig14540	63	1796	NA	NA	336	6	245.85	0	0
silk_comp17405_c0_seq7	81	657	1.00E-32	tr|E7D1V0|E7D1V0_LATHE	0	3020	0	0	0
ceph_comp8352_c1_seq1	41	204	NA	NA	1	0	0	0	0
Contig26088	80	2420	NA	NA	82	1	102	0	0
ceph_comp4911_c0_seq1	70	213	5.00E-12	tr|I3JAH2|I3JAH2_ORENI	0	0	0	0	0
Contig24081	49	651	NA	NA	20	1	11	1	0
venom_comp94909_c1_seq1	34	254	NA	NA	0	0	0	0	0
Contig5544	79	1613	NA	NA	94	0	128	0	0
ceph_comp809611_c0_seq1	74	224	NA	NA	3	0	0	0	0
ceph_comp560347_c0_seq1	198	629	5.00E-10	tr|E2BFJ4|E2BFJ4_HARSA	14	0	6	0	0
ceph_comp62651_c0_seq1	66	202	NA	NA	0	0	0	0	0
venom_comp101784_c2_seq3	44	235	NA	NA	0	0	0	0	0
ceph_comp57317_c1_seq1	44	293	NA	NA	2	0	0	0	0
Contig9327	570	3557	4.00E-153	tr|B5B833|B5B833_BLAGE	343.35	61.83	263.43	0	0
venom_comp100900_c1_seq1	437	3172	1.00E-33	tr|B7PAA1|B7PAA1_IXOSC	0	0	56.83	1	0
ceph_comp1120843_c0_seq1	50	270	NA	NA	0	0	0	0	0
Contig13380	284	854	NA	NA	56	2	28	0	0
venom_comp83359_c1_seq1	38	219	NA	NA	0	0	0	0	0
venom_comp78738_c0_seq1	55	208	NA	NA	0	0	0	0	0
ceph_comp2586608_c0_seq1	39	203	NA	NA	2	1	0	0	0
venom_Contig3263	130	625	1.00E-32	tr|H0ZIP3|H0ZIP3_TAEGU	2.63	0	2.17	0	0
Contig22992	307	1387	5.00E-99	tr|H3ARP2|H3ARP2_LATCH	1319.01	46	954	1	0
venom_Contig1691	36	409	NA	NA	0	0	0	0	0
Contig4921	159	713	4.00E-56	tr|G6CP27|G6CP27_DANPL	9995.58	1769.61	8517.97	0	0
silk_comp411267_c0_seq1	43	202	NA	NA	0	2	0	0	0
ceph_comp60507_c0_seq1	47	205	NA	NA	3	0	0	0	0
ceph_comp64953_c0_seq1	52	252	NA	NA	0	0	0	0	0
Contig26873	1383	4275	0	tr|B7QGP2|B7QGP2_IXOSC	230	24	155	0	0
Contig9767	607	11099	4.00E-161	tr|B7PT56|B7PT56_IXOSC	124505.06	231	27970.16	0	0
venom_comp97603_c2_seq1	33	410	NA	NA	0	0	6	0	0
ceph_comp92854_c4_seq3	56	408	3.00E-06	tr|G6D9I9|G6D9I9_DANPL	5.36	0	3	0	0
ceph_comp72297_c0_seq1	79	240	1.00E-38	tr|D8EID7|D8EID7_ECOLX	0	0	0	0	0
Contig13588	499	1641	7.00E-81	sp|Q5FVX7|HSP7E_XENTR	471	31.02	249	0	1
Contig14777	748	4364	0	tr|E0VI12|E0VI12_PEDHC	389.04	40	211.95	0	0
ceph_comp67311_c0_seq1	42	223	NA	NA	1	0	0	0	0
Contig9645	560	3209	4.00E-178	tr|E7D1P1|E7D1P1_LATHE	1312.5	13.92	767.59	0	0
ceph_comp3159718_c0_seq1	53	337	NA	NA	2	1	0	0	0
ceph_comp63040_c0_seq1	75	421	NA	NA	4	0	0	0	0
ceph_comp2705263_c0_seq1	52	229	NA	NA	1	0	0	0	0
ceph_comp1369356_c0_seq1	49	217	NA	NA	2	0	0	0	0
venom_comp329484_c0_seq1	79	319	NA	NA	0	1	0	0	0
Contig2305	808	3200	0	tr|B7P9U3|B7P9U3_IXOSC	1681.97	79	1091.91	2	0
Contig16199	42	622	NA	NA	12	0	6	0	0
ceph_comp93905_c4_seq10	43	248	NA	NA	6	0	0	0	0
venom_comp74591_c0_seq1	65	218	NA	NA	0	0	1	0	0
venom_comp51279_c0_seq1	69	882	NA	NA	0	0	15	0	0
ceph_comp73185_c0_seq1	56	241	NA	NA	0	0	3	0	0
venom_Contig7972	60	1200	NA	NA	5.69	0	1.77	0	0
venom_comp101178_c3_seq2	54	320	NA	NA	0	0	0	0	0
Contig10077	310	1176	5.00E-14	tr|Q6QSX5|Q6QSX5_ORNMO	528	115	67	0	0
ceph_comp82228_c1_seq1	67	248	NA	NA	2	0	0	0	0
ceph_comp64233_c2_seq1	72	218	5.00E-15	tr|G6CNK0|G6CNK0_DANPL	1	0	0	0	0
ceph_comp21546_c0_seq1	114	344	4.00E-25	tr|B7Q0P1|B7Q0P1_IXOSC	1	1	0	0	0
ceph_comp47857_c0_seq1	39	207	NA	NA	0.22	0	0	0	0
ceph_Contig940	43	310	NA	NA	4	0	0	0	0
ceph_comp79472_c0_seq1	47	507	NA	NA	14	0	0	0	0
Contig16707	91	276	6.00E-10	tr|D7GXX9|D7GXX9_TRICA	0	1	0	0	0
ceph_comp1569712_c0_seq1	47	265	NA	NA	0	0	0	0	0
ceph_comp75030_c1_seq1	78	235	2.00E-39	tr|Q8X6E7|Q8X6E7_ECO57	0	0	0	0	0
ceph_comp96108_c0_seq5	138	765	NA	NA	14.04	0	3.07	0	1
Contig6161	215	1389	7.00E-97	tr|B0JZT6|B0JZT6_XENTR	99.04	5	78	0	0
venom_comp89256_c0_seq1	42	328	NA	NA	3.53	0	5.6	0	0
ceph_comp47649_c0_seq1	82	388	NA	NA	8	0	0	0	0
ceph_comp55190_c0_seq1	54	254	NA	NA	0	0	0	0	0
ceph_Contig1201	198	598	5.00E-19	tr|B7PIB5|B7PIB5_IXOSC	17	0	0	0	0
venom_comp85154_c1_seq1	34	227	NA	NA	0	0	0	0	0
Contig6322	445	1337	7.00E-31	tr|H3IBZ2|H3IBZ2_STRPU	2	13.18	27.03	0	0
ceph_comp58237_c0_seq1	47	207	NA	NA	0	0	0	0	0
ceph_comp82022_c0_seq1	263	792	NA	NA	17	0	0	0	0
Contig12873	215	1599	4.00E-56	tr|G3MLB6|G3MLB6_9ACAR	285	17	241	4	0
ceph_comp59409_c0_seq1	78	724	NA	NA	12	0	0	0	0
venom_Contig1163	56	319	NA	NA	0	0	2	0	0
ceph_comp72045_c1_seq1	90	270	5.00E-25	tr|B2KYP3|B2KYP3_DAPPU	0	0	0	0	0
Contig23992	101	1111	NA	NA	42.82	1	34	0	0
ceph_comp23519_c0_seq1	51	352	NA	NA	1	0	0	0	0
ceph_comp62436_c1_seq1	58	358	NA	NA	3	0	0	0	0
ceph_comp51064_c0_seq1	68	209	NA	NA	0	0	0	0	0
venom_Contig10401	601	2385	3.00E-23	tr|C3ZGX8|C3ZGX8_BRAFL	89.91	5.1	159.51	0	0
ceph_comp64732_c0_seq1	55	380	NA	NA	0	0	0	0	0
ceph_comp62404_c0_seq1	77	234	NA	NA	0	0	0	0	0
ceph_comp1565817_c0_seq1	43	415	NA	NA	4	0	1	0	0
ceph_comp93530_c0_seq5	45	437	NA	NA	2.33	0	0	0	0
ceph_comp47188_c0_seq1	83	310	NA	NA	6	0	0	0	0
Contig13245	227	1433	3.00E-85	tr|B7PHY5|B7PHY5_IXOSC	232.04	381	194	0	0
venom_comp100162_c0_seq1	43	202	NA	NA	0	0	0	0	0
ceph_comp4913_c0_seq1	83	252	4.00E-10	tr|G3VXQ7|G3VXQ7_SARHA	1	1	0	0	0
ceph_comp1121978_c0_seq1	56	264	NA	NA	2	0	0	0	0
ceph_comp48695_c0_seq1	39	287	NA	NA	4	0	0	0	0
Contig3707	87	262	NA	NA	0	5	0	0	0
ceph_comp68603_c0_seq1	95	287	6.00E-45	tr|E8Y989|E8Y989_ECOKO	0	0	0	0	0
venom_comp89167_c2_seq1	73	220	NA	NA	0	0	0	0	1
Contig10749	309	1328	4.00E-62	tr|H2PQS4|H2PQS4_PONAB	786.22	19	368.95	1	0
Contig5093	49	761	NA	NA	16	0	11	0	0
ceph_Contig8789	1008	3511	8.00E-97	tr|B0VZL5|B0VZL5_CULQU	933.16	52.18	448.67	0	0
ceph_comp1934649_c0_seq1	42	230	NA	NA	2	0	0	0	0
ceph_comp1123415_c0_seq1	56	267	NA	NA	2	0	0	0	0
Contig27181	58	577	NA	NA	8	0	0	0	0
Contig11212	53	277	NA	NA	1	0	0	0	0
ceph_comp94912_c4_seq9	79	509	6.00E-19	tr|E9GHZ4|E9GHZ4_DAPPU	294.29	16	318.88	3	0
ceph_comp4929_c1_seq1	44	208	2.00E-14	tr|G2C5Q1|G2C5Q1_ECOLX	0	0	0	0	0
ceph_comp62426_c2_seq1	36	242	NA	NA	1	0	0	0	1
Contig28922	63	454	NA	NA	4	0	10	0	0
ceph_comp76841_c0_seq1	81	259	7.00E-06	tr|B7PQG4|B7PQG4_IXOSC	0	0	0	0	0
venom_comp108016_c5_seq1	61	278	NA	NA	2	0	5	0	0
ceph_comp1923156_c0_seq1	70	279	NA	NA	2	0	0	0	0
ceph_comp2116414_c0_seq1	41	265	NA	NA	2	0	0	0	0
Contig4209	53	514	NA	NA	18	0	16	0	0
venom_comp106774_c0_seq7	66	494	NA	NA	0	0	9.06	0	0
ceph_comp1799679_c0_seq1	68	369	1.00E-15	tr|E2AR66|E2AR66_CAMFO	2	0	1	0	0
ceph_comp2799279_c0_seq1	36	249	NA	NA	1	0	0	0	0
ceph_comp63799_c0_seq1	41	316	NA	NA	0	0	0	0	0
ceph_comp2446592_c0_seq1	45	263	NA	NA	1	0	0	0	0
venom_comp94107_c1_seq1	36	218	NA	NA	0	0	0	0	0
ceph_comp82728_c0_seq1	101	785	NA	NA	12	0	0	0	0
ceph_comp2579868_c0_seq1	48	260	NA	NA	1	0	0	0	0
Contig1577	111	783	7.00E-19	tr|C3ZF15|C3ZF15_BRAFL	304.02	16	283.29	0	0
ceph_comp81436_c0_seq1	95	287	NA	NA	0	0	0	0	0
Contig11931	78	947	NA	NA	44.87	0	32.86	0	0
ceph_comp34133_c0_seq1	38	256	NA	NA	1	0	0	0	0
ceph_comp69536_c1_seq1	34	264	NA	NA	3	0	0	0	0
ceph_comp96365_c3_seq2	139	782	3.00E-07	tr|B7PA71|B7PA71_IXOSC	104	4.92	8	0	0
Contig23790	158	557	NA	NA	730	1	112	0	0
Contig12378	396	1471	2.00E-127	tr|C3XYY9|C3XYY9_BRAFL	508	31.98	272	2	0
venom_comp58940_c0_seq1	60	248	NA	NA	0	0	0	0	0
venom_comp68808_c0_seq1	36	214	NA	NA	0	0	0	0	0
venom_comp86380_c0_seq1	51	237	NA	NA	0	0	0	0	0
ceph_comp92880_c0_seq13	63	310	6.00E-13	tr|E9FT88|E9FT88_DAPPU	12.16	0	0	0	0
ceph_comp67393_c2_seq1	82	248	NA	NA	0	0	0	0	0
ceph_comp46416_c0_seq1	54	282	NA	NA	4	0	0	0	0
Contig4483	130	658	3.00E-68	tr|E7D137|E7D137_LATHE	17118.99	1090	9693.98	0	0
venom_comp81641_c1_seq1	59	230	9.00E-25	tr|G7T0T5|G7T0T5_SALPS	0	0	0	0	0
Contig21476	76	1771	NA	NA	160.78	120.94	31.82	0	1
Contig14522	86	4540	NA	NA	816.2	25	827.43	0	0
venom_comp105946_c0_seq2	288	1640	2.00E-28	tr|H2LQ33|H2LQ33_ORYLA	164.67	9	92.02	0	0
ceph_comp64252_c0_seq1	35	249	NA	NA	2	0	0	0	0
Contig5178	183	553	1.00E-10	tr|B7PS20|B7PS20_IXOSC	10	0	10	0	0
ceph_comp4340_c0_seq1	33	345	NA	NA	2	0	0	0	0
ceph_comp85351_c0_seq3	54	319	NA	NA	2	0	0	0	0
venom_Contig6750	924	3039	2.00E-08	tr|H9KRC2|H9KRC2_APIME	0	66.37	0	0	0
Contig23143	42	296	NA	NA	19	1	0	0	0
Contig3962	45	693	NA	NA	8	0	7	0	0
venom_Contig4693	77	413	NA	NA	0	1.96	0	0	0
ceph_comp80616_c1_seq1	110	378	NA	NA	6	0	0	0	0
ceph_comp63423_c0_seq1	37	233	NA	NA	1	0	0	0	0
ceph_comp1592216_c0_seq1	46	245	NA	NA	0	0	0	0	0
ceph_Contig12268	64	333	NA	NA	0	0	0	0	0
Contig30711	38	302	NA	NA	2	0	4	0	0
Contig4296	50	1425	NA	NA	83.01	0	63.45	0	0
venom_Contig3017	85	568	NA	NA	0	0	42	0	0
Contig16296	124	712	4.00E-21	tr|Q9XYG0|Q9XYG0_LOCMI	649	0	13	0	0
Contig25835	39	474	NA	NA	2	1	2	0	0
Contig24430	382	2160	3.00E-132	tr|E9J2E8|E9J2E8_SOLIN	4452	164	3017.49	0	0
ceph_comp19488_c0_seq1	43	347	NA	NA	2	0	0	0	0
Contig26587	151	902	NA	NA	34.35	3	64.19	0	0
venom_comp100522_c0_seq1	39	353	NA	NA	0	0	3	0	0
Contig4826	51	556	NA	NA	14	1	3	0	0
ceph_comp74674_c1_seq1	44	212	NA	NA	0	0	0	0	0
ceph_comp52958_c0_seq1	54	491	NA	NA	10	0	0	0	0
Contig16343	154	768	NA	NA	3216.15	2038.38	686	0	0
venom_comp76431_c0_seq1	46	216	NA	NA	0	0	0	0	0
venom_comp19599_c0_seq1	74	225	5.00E-36	tr|Q8X8N5|Q8X8N5_ECO57	0	0	0	0	0
venom_comp74298_c0_seq1	77	233	7.00E-36	tr|Q3Z0P5|Q3Z0P5_SHISS	0	0	0	0	1
ceph_comp65893_c0_seq1	60	252	NA	NA	5	0	0	0	1
ceph_comp1115357_c0_seq1	43	259	NA	NA	4	0	0	0	0
ceph_comp9955_c1_seq1	137	415	3.00E-38	tr|B7PJQ2|B7PJQ2_IXOSC	2	0	0	0	0
venom_comp107629_c0_seq3	189	746	2.00E-28	tr|C3XQ24|C3XQ24_BRAFL	0	0	0	0	0
ceph_comp89783_c0_seq1	42	222	NA	NA	0	0	0	0	0
venom_comp110010_c5_seq3	60	458	2.00E-13	tr|H2NMQ4|H2NMQ4_PONAB	6	0	15	0	0
venom_comp88501_c1_seq1	46	246	NA	NA	0	0	0	0	0
Contig22371	60	474	NA	NA	4	0	1	0	0
ceph_comp6735_c0_seq1	36	222	NA	NA	1	0	0	0	0
venom_Contig11228	38	333	NA	NA	0	0	0	0	0
venom_comp91866_c1_seq1	98	563	NA	NA	0	2	10	0	0
ceph_comp93477_c2_seq1	47	255	NA	NA	0	0	0	0	0
ceph_comp732140_c0_seq1	33	203	NA	NA	2	0	0	0	0
ceph_comp74081_c0_seq1	46	219	NA	NA	3	0	0	0	0
ceph_comp1112210_c0_seq1	48	207	NA	NA	1	0	0	0	0
Contig21846	214	643	2.00E-63	tr|B7QGR3|B7QGR3_IXOSC	26	0	10	0	0
venom_comp1680665_c0_seq1	30	300	NA	NA	0	0	3	0	0
ceph_comp73824_c0_seq1	112	339	3.00E-59	tr|Q7AC47|Q7AC47_ECO57	1	0	0	0	0
Contig967	50	934	NA	NA	99	3	57	0	1
ceph_comp91452_c1_seq1	56	248	NA	NA	0	0	0	0	0
Contig10142	83	709	NA	NA	18	0	4	0	0
venom_comp860391_c0_seq1	66	223	NA	NA	0	0	0	0	0
venom_comp106332_c1_seq3	480	2434	1.00E-33	tr|H0Z7D4|H0Z7D4_TAEGU	345.49	17.9	420.44	0	0
venom_comp100260_c4_seq1	67	203	NA	NA	6	0	0	0	0
ceph_comp58204_c0_seq1	48	208	NA	NA	2	0	0	0	0
ceph_comp85820_c2_seq1	45	246	NA	NA	0	0	0	0	0
Contig14113	221	4104	7.00E-90	tr|Q2MHH7|Q2MHH7_NEPCV	328.36	3.29	36.41	0	0
ceph_comp62390_c0_seq1	56	319	NA	NA	0	0	0	0	0
ceph_Contig576	40	399	NA	NA	7	1	0	0	0
Contig6885	42	480	NA	NA	9	0	8	0	0
venom_comp94658_c1_seq1	84	428	NA	NA	0	0	4	0	0
Contig7723	42	515	NA	NA	7	0	6	0	0
venom_comp31998_c0_seq1	53	209	NA	NA	0	0	0	0	0
ceph_Contig707	58	339	NA	NA	1	0	0	0	0
Contig18872	66	278	NA	NA	5	1	0	0	0
venom_comp93194_c1_seq1	45	260	NA	NA	0	0	2	0	0
Contig3523	94	639	NA	NA	22	0	10	0	0
ceph_comp1296166_c0_seq1	71	224	NA	NA	3	0	0	0	0
ceph_comp85292_c3_seq1	100	479	3.00E-18	tr|B7P352|B7P352_IXOSC	4	0	0	0	0
ceph_comp62846_c1_seq1	26	223	NA	NA	2	0	3	1	0
ceph_comp96481_c3_seq16	148	652	NA	NA	36.48	0	8.28	3	0
venom_comp104572_c3_seq1	41	259	NA	NA	0	0	0	0	0
venom_comp93236_c0_seq1	44	223	NA	NA	1	0	0	0	0
Contig22250	48	788	NA	NA	25	0	12	0	0
ceph_comp1947902_c0_seq1	51	343	NA	NA	2	0	0	0	0
ceph_comp72237_c1_seq1	114	346	7.00E-22	tr|B4GX31|B4GX31_DROPE	4	0	0	0	0
ceph_comp52253_c0_seq1	48	361	NA	NA	2	0	0	0	0
Contig5780	89	1007	NA	NA	36	1	25	0	0
venom_comp102211_c2_seq1	33	206	NA	NA	0	0	0	0	0
ceph_comp74782_c0_seq1	53	356	NA	NA	4	0	0	0	0
ceph_comp1903835_c0_seq1	54	328	NA	NA	1	0	0	0	0
Contig26833	427	1691	5.00E-43	tr|D6W7U0|D6W7U0_TRICA	247.03	104	30.5	0	0
ceph_comp49200_c0_seq1	42	211	NA	NA	0	0	0	0	0
ceph_comp2376120_c0_seq1	47	295	NA	NA	2	0	0	0	0
ceph_comp77725_c2_seq1	79	239	1.00E-30	tr|B7PRV7|B7PRV7_IXOSC	8	0	0	0	0
ceph_comp21948_c0_seq1	90	271	NA	NA	0	0	0	0	0
Contig8680	456	2333	0	tr|G3MPD1|G3MPD1_9ACAR	381	45	489	3	0
Contig5712	64	2003	NA	NA	37	6	82	0	0
ceph_comp64979_c0_seq1	49	458	NA	NA	3	0	0	0	0
Contig21809	72	729	NA	NA	13	0	6	0	0
ceph_comp80342_c0_seq1	86	260	6.00E-40	tr|Q8FAW5|Q8FAW5_ECOL6	0	0	0	0	0
venom_comp85067_c1_seq1	72	217	2.00E-33	tr|E6P1V4|E6P1V4_ECOD1	0	0	0	0	1
Contig10454	32	679	NA	NA	23	0	10	0	1
venom_Contig6059	69	1019	7.00E-16	sp|Q25338|LITD_LATTR	0	0	171.49	0	0
venom_comp78456_c0_seq1	44	223	NA	NA	0	0	0	0	0
Contig6302	555	2291	3.00E-159	tr|B7PN71|B7PN71_IXOSC	180	16	116	0	0
silk_comp13069_c0_seq1	40	281	NA	NA	0	9	0	0	0
ceph_comp20569_c0_seq1	46	235	NA	NA	0	0	0	0	0
ceph_comp1372946_c0_seq1	54	214	NA	NA	0	0	0	0	0
venom_comp11771_c1_seq1	112	339	6.00E-59	tr|E3PBX8|E3PBX8_ECOH1	0	0	1	0	0
ceph_comp1602814_c0_seq1	78	412	NA	NA	4	0	0	0	1
venom_comp94173_c2_seq1	36	248	NA	NA	0	0	0	0	0
ceph_comp6472_c0_seq1	59	224	3.00E-27	tr|C9QWF2|C9QWF2_ECOD1	1	0	0	0	0
ceph_comp75560_c1_seq1	64	249	NA	NA	1	0	0	0	1
venom_comp76941_c0_seq1	38	237	NA	NA	0	0	0	0	0
ceph_comp81093_c0_seq1	284	1448	2.00E-49	tr|G3MPF1|G3MPF1_9ACAR	103.85	0	58.46	0	0
ceph_comp1555643_c0_seq1	31	252	NA	NA	2	0	0	0	0
Contig18816	135	407	1.00E-35	tr|E9IA42|E9IA42_SOLIN	9.85	6	0	0	0
Contig20587	205	1949	2.00E-56	tr|Q380N3|Q380N3_ANOGA	2398.59	97.07	1541.4	0	0
ceph_comp3563557_c0_seq1	33	214	NA	NA	1	0	0	0	0
Contig19524	456	1577	6.00E-54	tr|F7EC68|F7EC68_XENTR	44	29	1	0	0
Contig5966	65	823	NA	NA	28.35	5	36	0	0
venom_comp99006_c4_seq1	73	220	NA	NA	0	0	0	0	0
ceph_comp89146_c0_seq2	355	1373	1.00E-76	tr|H2YT16|H2YT16_CIOSA	520.4	43	295	2	0
venom_comp104553_c0_seq2	46	379	NA	NA	0	0	0	0	0
ceph_Contig10495	799	4531	0	tr|Q8IS64|Q8IS64_LOCMI	2061.14	72.52	416.3	0	0
venom_comp97243_c4_seq1	84	252	NA	NA	0	0	0	0	0
ceph_comp68337_c0_seq1	100	303	4.00E-54	tr|E6NW28|E6NW28_ECOD1	3	0	0	0	0
ceph_comp2114877_c0_seq1	42	204	NA	NA	0	0	0	0	1
venom_comp91937_c0_seq1	46	378	NA	NA	0	0	4	0	0
Contig8212	48	733	NA	NA	2.15	0	10.41	0	0
ceph_comp1575024_c0_seq1	31	215	NA	NA	1	0	0	0	0
Contig13355	264	1191	NA	NA	205.58	0	36	0	0
venom_comp78482_c2_seq1	37	208	NA	NA	0	0	0	0	0
ceph_comp33268_c0_seq1	38	217	NA	NA	1	0	0	0	0
Contig26132	390	1481	1.00E-65	tr|C3YV93|C3YV93_BRAFL	200.82	13.67	120.58	0	0
ceph_Contig5533	54	241	NA	NA	1	0	0	0	0
ceph_comp73802_c2_seq1	61	206	NA	NA	0	0	0	0	0
venom_comp19860_c0_seq1	38	247	NA	NA	0	0	2	0	0
Contig30232	51	456	NA	NA	2	0	9	0	0
venom_comp88679_c0_seq1	46	215	NA	NA	0	0	0	0	0
ceph_comp644601_c0_seq1	67	322	NA	NA	5	0	0	0	0
ceph_comp95023_c0_seq11	282	2068	4.00E-06	tr|G3WXR7|G3WXR7_SARHA	154.9	0	0	0	0
Contig25730	300	2248	2.00E-132	tr|Q95VX4|Q95VX4_9MYRI	208760.12	4895	95932.23	0	0
ceph_comp1162971_c0_seq1	38	259	NA	NA	1	0	0	0	0
Contig29823	140	809	NA	NA	31	0	31	0	0
ceph_comp64975_c1_seq1	42	252	NA	NA	0	0	0	0	0
Contig26072	149	1188	2.00E-81	tr|E7D1S8|E7D1S8_LATHE	462.9	74	949.67	2	0
ceph_comp90558_c0_seq1	60	247	NA	NA	7	0	0	0	0
Contig4612	549	1651	2.00E-40	tr|D6WEA7|D6WEA7_TRICA	16	5	54	0	0
Contig30458	52	435	NA	NA	5	0	2	0	0
Contig20526	206	992	1.00E-10	tr|B7Q9Q6|B7Q9Q6_IXOSC	18	0	12	0	0
ceph_comp2133283_c0_seq1	60	253	NA	NA	0	0	0	0	0
ceph_comp1899812_c0_seq1	36	263	NA	NA	0	0	0	0	0
Contig4371	50	275	NA	NA	2	0	5	0	0
Contig25926	55	593	NA	NA	24	7	24	0	0
ceph_comp1719918_c0_seq1	71	254	NA	NA	3	0	0	0	0
Contig8113	630	2162	0	tr|C3ZY05|C3ZY05_BRAFL	115.4	11.71	91.71	0	0
Contig21005	50	508	NA	NA	8	0	5	0	0
silk_comp11841_c0_seq1	229	689	NA	NA	0	18	0	0	0
venom_comp88469_c0_seq1	73	252	1.00E-07	tr|E0T6U2|E0T6U2_EDWTF	0	0	0	0	0
ceph_comp52536_c0_seq1	44	214	NA	NA	0	0	0	0	1
ceph_comp1272577_c0_seq1	57	328	NA	NA	4	0	0	0	0
ceph_comp75731_c1_seq1	84	253	4.00E-20	tr|E9FSU0|E9FSU0_DAPPU	0	0	0	0	0
ceph_comp886070_c0_seq1	53	209	NA	NA	4	0	0	0	0
ceph_comp1943685_c0_seq1	39	247	NA	NA	0	0	0	0	0
ceph_comp1907713_c0_seq1	40	422	NA	NA	2	0	0	0	0
ceph_comp54817_c1_seq1	41	590	NA	NA	12	0	0	0	0
ceph_comp1638926_c0_seq1	67	203	NA	NA	0	0	0	0	0
Contig15209	1564	4703	9.00E-19	tr|A2DU96|A2DU96_TRIVA	378	16	315	0	0
Contig14102	59	1473	NA	NA	205.91	3	135.91	0	0
silk_Contig675	701	2321	0	tr|E0VXW6|E0VXW6_PEDHC	5	23.92	0	0	0
Contig17512	83	940	NA	NA	21	1	14	0	0
venom_comp103277_c1_seq1	37	225	NA	NA	0	0	0	0	0
Contig28667	42	282	NA	NA	8	0	0	0	0
venom_comp1279893_c0_seq1	45	385	NA	NA	0	0	1	0	0
venom_comp94993_c0_seq4	50	440	NA	NA	41	1	52	0	0
Contig14656	64	2074	NA	NA	93.81	1	58.94	0	0
ceph_comp83360_c0_seq1	122	367	NA	NA	6	0	0	0	0
venom_Contig9016	68	350	4.00E-09	tr|H3I3Y4|H3I3Y4_STRPU	3	0	2	0	0
Contig13267	40	965	NA	NA	38	0	36	0	0
Contig18567	51	402	NA	NA	4	0	2	0	0
ceph_comp1577109_c0_seq1	52	262	NA	NA	2	0	0	0	0
venom_comp722901_c0_seq1	51	238	NA	NA	0	0	0	0	0
ceph_comp70599_c0_seq1	66	285	NA	NA	0	0	0	0	0
ceph_comp80333_c0_seq1	74	223	3.00E-22	tr|B7Q417|B7Q417_IXOSC	0	0	0	0	0
ceph_comp2640866_c0_seq1	35	226	NA	NA	0	0	0	0	0
ceph_comp67250_c0_seq1	54	230	NA	NA	2	0	0	0	0
ceph_comp62189_c0_seq1	45	232	NA	NA	0	0	0	0	0
Contig18092	67	670	NA	NA	2	1	4	0	0
silk_comp7343_c1_seq1	44	330	NA	NA	0	7	0	0	0
venom_comp106606_c2_seq3	89	268	NA	NA	0	0	0	0	0
venom_comp84520_c0_seq1	32	249	NA	NA	0	0	0	0	0
ceph_comp1882814_c0_seq1	75	452	NA	NA	6	0	3	0	0
ceph_comp5756_c0_seq1	47	220	NA	NA	0	0	0	0	0
Contig19329	124	606	NA	NA	4313.45	1	73	0	0
ceph_comp1536985_c0_seq1	36	203	NA	NA	3	0	0	0	0
ceph_comp74275_c2_seq1	50	434	NA	NA	8	0	11	0	0
Contig5855	41	596	NA	NA	4	0	3.52	0	0
Contig24813	71	1280	NA	NA	56.7	0	35.05	0	0
Contig10672	73	2089	NA	NA	91.17	0	340.48	0	0
Contig9666	2141	8074	0	tr|E9FVQ8|E9FVQ8_DAPPU	3941.13	407.97	4273.08	0	0
venom_comp104215_c0_seq1	65	508	NA	NA	0	0	25	0	0
Contig24596	69	878	NA	NA	32.99	0	23	0	0
Contig14565	725	3122	2.00E-47	tr|G1NKH8|G1NKH8_MELGA	312.87	115.9	384.02	0	0
ceph_comp84757_c0_seq1	408	1228	4.00E-19	tr|C3YDC3|C3YDC3_BRAFL	40.37	3	8.51	0	0
venom_comp24686_c0_seq1	39	281	NA	NA	0	1	0	0	0
ceph_comp2967754_c0_seq1	37	248	NA	NA	0	0	0	0	0
ceph_comp1120124_c0_seq1	69	209	NA	NA	2	0	0	0	0
ceph_comp61080_c0_seq1	37	212	NA	NA	0	0	0	0	0
ceph_comp1944997_c0_seq1	76	425	NA	NA	5	0	0	0	0
ceph_comp92284_c0_seq3	76	345	NA	NA	0	0.14	0	0	0
Contig2505	926	3803	7.00E-73	tr|D6W766|D6W766_TRICA	692	149	608.03	0	0
Contig24576	437	2529	2.00E-110	tr|H9IV44|H9IV44_BOMMO	1594	38	875.95	0	0
ceph_comp33986_c0_seq1	70	210	NA	NA	2	0	0	0	0
ceph_comp7341_c0_seq1	87	263	NA	NA	2	0	0	0	0
Contig17697	302	1085	1.00E-148	tr|E7D1C2|E7D1C2_LATHE	26017.87	8135	20843.38	0	0
ceph_comp93344_c3_seq13	71	428	6.00E-13	tr|B7PDP6|B7PDP6_IXOSC	0	0	0	0	0
venom_comp108953_c3_seq6	60	380	NA	NA	0	0	1	0	0
ceph_Contig408	42	230	NA	NA	3	0	0	0	0
ceph_comp72333_c0_seq1	70	297	NA	NA	1	0	0	0	0
ceph_comp77617_c0_seq1	55	216	2.00E-31	tr|Q73GF8|Q73GF8_WOLPM	0	0	0	0	0
venom_comp105664_c0_seq3	42	208	NA	NA	0	0	0	0	0
venom_comp94642_c1_seq1	52	257	NA	NA	0	0	0	0	0
Contig9634	285	1710	7.00E-34	tr|E0W3S1|E0W3S1_PEDHC	2123.77	3	389.14	0	0
ceph_comp802698_c0_seq1	42	202	NA	NA	1	0	0	0	0
ceph_comp1400572_c0_seq1	47	251	NA	NA	0	0	0	0	0
ceph_comp79228_c2_seq1	141	425	1.00E-33	tr|C3ZFE8|C3ZFE8_BRAFL	6	2	0	0	0
venom_comp96280_c2_seq1	77	242	NA	NA	0	0	0	0	0
ceph_comp40660_c0_seq1	98	512	NA	NA	18	0	1	0	0
venom_comp100439_c0_seq1	51	241	NA	NA	0	0	0	0	0
ceph_comp1540494_c0_seq1	71	243	NA	NA	3	0	0	0	0
Contig24298	230	829	4.00E-42	tr|B7PYX8|B7PYX8_IXOSC	55.96	6	20	0	0
ceph_Contig7147	101	513	NA	NA	28.04	0	5.01	0	0
venom_comp96796_c0_seq1	74	225	NA	NA	0	0	3	0	0
venom_comp109575_c0_seq10	1172	3857	0	sp|Q25338|LITD_LATTR	0	0	27823.49	0	0
ceph_comp95174_c1_seq1	56	241	NA	NA	2	0	0	0	0
venom_comp52929_c0_seq1	68	208	NA	NA	0	0	0	0	0
ceph_comp2346540_c0_seq1	35	217	NA	NA	0	0	0	0	0
venom_comp80712_c0_seq2	63	232	NA	NA	0	0	0	0	0
ceph_comp90498_c0_seq7	1160	3788	0	tr|H9KE54|H9KE54_APIME	0	0	0	1	0
venom_comp70328_c0_seq1	71	270	NA	NA	0	0	0	0	0
ceph_comp57864_c0_seq1	62	298	NA	NA	5	0	0	0	0
Contig3046	45	646	NA	NA	6	0	17	0	0
ceph_Contig5669	239	1402	0	tr|G3MGQ5|G3MGQ5_9ACAR	87.94	0	10.54	0	0
ceph_comp434203_c0_seq1	55	332	NA	NA	3	0	0	0	0
ceph_comp47484_c0_seq1	61	248	NA	NA	4	0	0	0	0
venom_comp109085_c4_seq1	63	659	NA	NA	0	0	102.96	0	0
ceph_comp77054_c1_seq1	95	286	NA	NA	1	0	0	0	0
ceph_comp1591306_c0_seq1	52	214	NA	NA	0	0	0	0	0
ceph_comp63903_c0_seq1	131	598	5.00E-31	tr|E9IN51|E9IN51_SOLIN	12	0	3	0	0
ceph_comp49347_c0_seq1	62	215	NA	NA	3	0	0	0	0
ceph_comp4523_c1_seq1	68	205	NA	NA	0	0	0	0	0
ceph_comp71592_c0_seq1	67	702	NA	NA	13	0	2	0	0
venom_comp86442_c0_seq1	75	226	2.00E-41	tr|E3PIT4|E3PIT4_ECOH1	0	0	0	0	0
Contig24348	102	2914	NA	NA	991.45	4	842.01	0	1
ceph_comp63114_c0_seq1	43	218	NA	NA	0	0	0	0	0
venom_comp109650_c6_seq1	45	303	NA	NA	0	0	0	0	0
ceph_comp2860847_c0_seq1	46	217	NA	NA	1	0	0	0	0
Contig16548	71	606	NA	NA	7	0	3	0	0
ceph_comp86615_c3_seq1	44	268	NA	NA	2	0	0	0	0
ceph_comp1989230_c0_seq1	48	342	NA	NA	3	0	0	0	0
ceph_comp62771_c0_seq1	64	265	NA	NA	0	1	0	0	0
venom_Contig1882	79	366	2.00E-09	tr|E2AJF8|E2AJF8_CAMFO	0	0	1.49	0	0
ceph_comp69889_c0_seq1	80	244	3.00E-38	tr|Q83J36|Q83J36_SHIFL	0	0	0	0	0
ceph_comp18693_c0_seq1	162	488	5.00E-37	tr|A4UIH1|A4UIH1_BOMMO	4	0	0	0	1
venom_comp78134_c0_seq1	51	285	1.00E-19	tr|Q1RCH1|Q1RCH1_ECOUT	0	0	0	0	0
ceph_comp1335248_c0_seq1	61	214	NA	NA	0	0	0	0	1
Contig14232	78	949	NA	NA	90.79	1	56.87	0	0
Contig19494	64	1129	NA	NA	37	0	23	0	0
ceph_comp2660049_c0_seq1	58	239	NA	NA	1	0	0	0	0
Contig11884	48	1739	NA	NA	166.01	0	127	1	0
ceph_comp4664_c0_seq1	84	255	9.00E-41	tr|E8Y7T0|E8Y7T0_ECOKO	0	0	0	0	0
venom_comp102852_c2_seq1	42	208	NA	NA	0	0	0	0	1
Contig23360	904	4287	0	tr|B7QHH7|B7QHH7_IXOSC	4776.07	228	3185.93	1	0
ceph_comp4229_c0_seq1	51	207	NA	NA	0	0	0	0	0
Contig30618	75	327	NA	NA	2	0	0	0	0
venom_Contig8708	78	2772	NA	NA	352.82	4.95	580.58	0	0
Contig25465	447	2473	1.00E-157	tr|B7Q6T8|B7Q6T8_IXOSC	623.24	176.13	673.27	0	0
venom_comp105401_c2_seq1	59	414	NA	NA	0	1	1	0	0
Contig8490	115	1252	NA	NA	94.98	5.03	77.01	0	0
ceph_comp77655_c0_seq1	76	368	3.00E-14	tr|A8C5I4|A8C5I4_SALSA	2	0	0	0	0
ceph_comp25325_c0_seq1	42	284	NA	NA	2	0	0	0	0
ceph_comp1563687_c0_seq1	27	209	NA	NA	3	0	0	0	0
ceph_comp1966167_c0_seq1	37	277	NA	NA	2	0	0	0	0
Contig30152	176	1129	8.00E-62	tr|D3TQQ6|D3TQQ6_GLOMM	472.94	59.84	394.07	1	0
venom_comp108108_c0_seq1	36	517	NA	NA	93.92	0	60.06	0	0
venom_comp94944_c0_seq1	59	268	NA	NA	0	0	0	0	0
ceph_comp82425_c1_seq1	110	858	NA	NA	21	0	0	0	0
Contig8879	108	3263	1.00E-16	tr|D6WDB1|D6WDB1_TRICA	203.4	2.38	183.54	0	0
ceph_comp10590_c0_seq1	64	245	NA	NA	2	0	0	0	0
ceph_comp95294_c1_seq1	78	236	6.00E-19	tr|E2BL19|E2BL19_HARSA	1	0	0	0	0
venom_comp63077_c0_seq1	27	203	NA	NA	0	0	0	0	0
venom_comp87201_c0_seq1	48	201	NA	NA	0	0	3	0	0
Contig3445	56	448	NA	NA	9	0	11	0	0
ceph_comp39806_c0_seq1	56	470	NA	NA	7	0	0	0	0
ceph_comp69969_c0_seq1	78	236	NA	NA	1	0	0	0	0
Contig28931	185	713	NA	NA	61.34	7.31	35.56	0	0
Contig7501	467	1710	5.00E-115	tr|B7PT72|B7PT72_IXOSC	882.66	200	2233	0	0
ceph_comp75355_c0_seq1	48	777	NA	NA	23	0	1	0	0
venom_comp77637_c0_seq2	39	221	NA	NA	0	0	2	0	0
ceph_comp77106_c1_seq1	124	375	9.00E-17	tr|H9JRS7|H9JRS7_BOMMO	5	0	0	0	0
Contig14488	671	3549	7.00E-117	tr|E9GW39|E9GW39_DAPPU	309.86	14.07	375.4	1	0
Contig30330	44	635	NA	NA	6	0	8	0	0
ceph_comp49682_c1_seq1	42	272	NA	NA	3	0	0	0	0
ceph_comp884311_c0_seq1	44	254	NA	NA	4	0	0	0	0
ceph_comp73639_c0_seq1	67	218	NA	NA	3	0	0	0	0
ceph_comp72126_c0_seq1	58	337	NA	NA	1	0	0	0	0
ceph_Contig477	102	1099	NA	NA	16	0	11	0	0
ceph_comp637472_c0_seq1	66	206	NA	NA	3	0	0	0	0
ceph_comp73773_c0_seq1	69	558	NA	NA	11	0	2	0	0
ceph_comp2606290_c0_seq1	53	208	NA	NA	1	0	0	0	0
ceph_comp46545_c0_seq1	72	218	NA	NA	2	0	0	0	0
ceph_comp5313_c0_seq1	58	315	NA	NA	0	0	0	0	0
Contig8209	579	2120	2.00E-72	tr|G3MSY8|G3MSY8_9ACAR	5009.18	126.17	2079.77	0	0
ceph_comp94492_c1_seq2	50	578	NA	NA	2.63	0	0	0	0
ceph_comp82238_c1_seq1	56	288	NA	NA	4	0	0	0	0
venom_comp89278_c0_seq1	96	385	NA	NA	0	0	3	0	0
ceph_comp78904_c1_seq1	38	419	NA	NA	2	0	0	0	0
Contig20340	52	906	NA	NA	96	0	11	0	0
Contig6034	68	560	NA	NA	31	2	22	0	0
Contig3090	51	291	NA	NA	1	0	0	0	0
ceph_Contig12022	64	765	NA	NA	75	0	1	0	0
Contig22707	563	2386	8.00E-42	tr|B7P5H2|B7P5H2_IXOSC	4211.08	86.03	1447.57	0	0
venom_comp108706_c1_seq3	465	1874	8.00E-08	tr|C3Y6G1|C3Y6G1_BRAFL	153.49	2.26	266.05	0	0
Contig30949	76	362	NA	NA	3	0	1	0	0
ceph_comp82083_c2_seq1	77	233	NA	NA	0	0	0	0	0
ceph_comp1007633_c0_seq1	39	252	NA	NA	3	0	0	0	0
Contig12939	696	3113	2.00E-08	tr|A2F798|A2F798_TRIVA	96.41	2.95	58.65	2	0
ceph_comp66419_c0_seq1	38	254	NA	NA	2	0	0	0	0
venom_comp106184_c5_seq2	89	307	NA	NA	0	0	0	0	0
ceph_comp824695_c0_seq1	40	402	NA	NA	3	0	2	0	0
Contig23585	51	662	NA	NA	23.51	0	12	0	0
venom_comp86901_c1_seq1	78	235	NA	NA	0	0	3	0	0
venom_comp92569_c1_seq1	42	217	NA	NA	0	0	0	0	0
silk_comp15995_c0_seq1	73	221	6.00E-25	tr|B7PI85|B7PI85_IXOSC	0	0	0	0	0
venom_comp96278_c0_seq1	39	302	NA	NA	3	0	1	0	0
Contig17810	46	832	NA	NA	13	0	18.43	0	0
Contig6096	130	580	6.00E-24	tr|A7RGP2|A7RGP2_NEMVE	173	16	118	0	0
ceph_comp2524034_c0_seq1	33	247	NA	NA	2	0	0	0	0
ceph_comp61376_c0_seq1	40	204	NA	NA	1	0	0	0	0
ceph_comp81829_c0_seq1	64	262	NA	NA	2	0	0	0	0
Contig29941	43	427	NA	NA	2	0	5	0	0
ceph_comp91337_c1_seq1	36	236	NA	NA	4	0	0	0	0
venom_comp98736_c2_seq3	50	205	NA	NA	2	0	0	0	0
venom_comp12870_c0_seq1	70	323	NA	NA	0	0	1	0	0
ceph_comp62551_c0_seq1	45	425	NA	NA	4	0	0	0	0
ceph_comp21259_c0_seq1	72	219	NA	NA	0	0	0	0	0
ceph_comp86336_c1_seq1	86	292	NA	NA	2	0	0	0	0
Contig377	828	3293	2.00E-99	tr|D6WAN6|D6WAN6_TRICA	452	225	203	1	0
venom_comp92800_c0_seq1	38	370	NA	NA	0	0	1	0	0
venom_Contig9538	42	526	NA	NA	0	0	2	0	0
ceph_comp1284777_c0_seq1	67	203	NA	NA	5	0	0	0	0
Contig16681	80	875	NA	NA	16	0	20	0	0
ceph_comp66639_c0_seq2	39	352	NA	NA	1.35	0	0	0	0
ceph_comp17216_c0_seq1	32	309	NA	NA	1	0	0	0	0
ceph_comp71923_c0_seq1	40	538	NA	NA	2	0	0	0	0
Contig21447	252	1237	2.00E-58	tr|H2T7L1|H2T7L1_TAKRU	233.77	0.57	237.58	0	0
venom_comp74224_c0_seq1	63	237	NA	NA	0	0	1	0	0
ceph_comp1614321_c0_seq1	43	244	NA	NA	3	0	0	0	0
ceph_comp55091_c0_seq1	52	203	NA	NA	1	0	0	0	0
venom_comp92005_c0_seq1	45	239	NA	NA	0	0	0	0	0
Contig11021	361	1393	4.00E-25	tr|H2Y1B1|H2Y1B1_CIOIN	107.8	7.51	114.29	0	0
Contig3134	57	800	NA	NA	20	0	16	0	0
Contig9682	502	1751	5.00E-112	tr|B7Q1G5|B7Q1G5_IXOSC	791.9	47	426	0	0
ceph_comp49281_c0_seq1	108	326	NA	NA	2	0	0	0	0
ceph_comp1278_c0_seq1	50	252	NA	NA	1	0	0	0	0
silk_comp15801_c1_seq1	53	317	NA	NA	11.16	7.38	7.07	0	0
ceph_comp91506_c0_seq2	176	1289	2.00E-31	tr|B7PT36|B7PT36_IXOSC	200.67	4.18	31.31	0	0
ceph_comp53418_c0_seq1	51	207	NA	NA	3	0	0	0	0
ceph_comp85464_c2_seq1	40	235	NA	NA	0	0	0	0	0
Contig13531	94	3226	NA	NA	267	1	403.47	0	0
ceph_comp56644_c0_seq1	58	207	NA	NA	0	0	0	0	0
Contig847	415	1454	2.00E-07	tr|C3Z4S1|C3Z4S1_BRAFL	103	10	70	0	0
Contig26335	2094	6652	0	tr|B7QKB8|B7QKB8_IXOSC	3407	123	2426.81	0	0
ceph_comp1853549_c0_seq1	38	264	NA	NA	2	0	0	0	0
ceph_comp1565605_c0_seq1	63	311	NA	NA	3	1	0	0	0
venom_comp78482_c0_seq1	34	201	NA	NA	0	0	1	0	0
ceph_comp58476_c0_seq1	43	212	NA	NA	0	0	0	0	0
Contig16865	55	377	NA	NA	6	0	3	0	0
ceph_comp87710_c0_seq2	84	507	1.00E-09	tr|C3YB26|C3YB26_BRAFL	12.89	0	0	0	0
venom_comp92268_c0_seq1	33	206	NA	NA	0	0	0	0	0
ceph_Contig7414	81	684	NA	NA	0	0	3.07	0	0
Contig18711	116	671	NA	NA	23	1	15	0	0
ceph_comp2675255_c0_seq1	56	336	NA	NA	1	0	0	0	0
Contig25424	757	2815	6.00E-09	tr|D6WCQ9|D6WCQ9_TRICA	2362	200	555	0	0
ceph_comp1968581_c0_seq1	41	259	NA	NA	2	0	0	0	0
venom_comp88507_c0_seq1	38	241	NA	NA	0	0	0	0	0
Contig16828	41	270	NA	NA	0	0	0	0	0
ceph_comp91639_c0_seq1	94	283	2.00E-09	tr|C3YQW5|C3YQW5_BRAFL	0	0	0	0	0
venom_comp110229_c0_seq3	61	621	NA	NA	0	3.37	20.88	0	0
Contig149	115	532	NA	NA	7	11	0	0	0
Contig16414	124	911	6.00E-85	tr|C3XR62|C3XR62_BRAFL	228.7	5	152	0	0
ceph_comp80805_c0_seq1	120	361	1.00E-66	tr|E8Y4S0|E8Y4S0_ECOKO	1	0	0	0	0
ceph_comp73458_c1_seq1	52	387	NA	NA	9.72	0	12.84	1	1
Contig10725	57	1025	NA	NA	36.03	0	47.37	0	0
ceph_comp63885_c1_seq1	52	430	NA	NA	4	0	0	0	0
ceph_comp2511234_c0_seq1	35	217	NA	NA	2	0	0	0	0
Contig11857	344	2027	8.00E-30	tr|B7QDF8|B7QDF8_IXOSC	1789.65	12	368.02	0	0
Contig20577	294	905	4.00E-58	tr|H9K3M3|H9K3M3_APIME	15	0	22	0	0
ceph_Contig921	48	388	NA	NA	2	0	0	0	0
ceph_comp17110_c0_seq1	67	202	NA	NA	1	0	0	0	0
ceph_comp79524_c0_seq1	114	342	NA	NA	5	0	4	0	0
Contig10495	57	1021	NA	NA	37	1	36	0	0
venom_comp67060_c0_seq1	45	213	NA	NA	0	0	0	0	0
Contig10265	72	1093	NA	NA	44	0	24	0	0
ceph_comp85009_c0_seq1	425	1278	4.00E-29	tr|H3IQM9|H3IQM9_STRPU	53	3	28	3	0
venom_comp102698_c3_seq1	40	289	NA	NA	0	0	0	0	0
ceph_comp47902_c0_seq1	46	233	NA	NA	4	0	0	0	0
ceph_comp84061_c0_seq1	54	233	NA	NA	3	0	0	0	0
ceph_comp95724_c0_seq2	466	2633	0	tr|D2H1G2|D2H1G2_AILME	246.91	21.11	121.42	0	0
venom_comp81131_c1_seq1	44	231	NA	NA	0	0	0	0	0
ceph_comp47963_c0_seq1	37	261	NA	NA	3	0	0	0	0
Contig26658	287	1318	2.00E-48	tr|H9KN01|H9KN01_APIME	293.85	4	195	0	0
Contig23304	62	1054	NA	NA	102	4	50	0	0
ceph_comp80915_c0_seq2	111	501	NA	NA	15	0	21	0	0
ceph_comp87190_c0_seq1	44	1123	NA	NA	35	8	13	0	0
ceph_comp47098_c0_seq1	51	213	NA	NA	0	0	0	0	0
venom_comp106683_c2_seq2	654	2941	0	tr|G3MGS0|G3MGS0_9ACAR	142.72	0	1076.88	1	0
Contig9984	73	1227	NA	NA	66	0	19	0	0
ceph_comp79501_c1_seq1	47	266	NA	NA	2	1	0	0	0
ceph_comp12664_c0_seq1	53	298	NA	NA	2	0	0	0	0
venom_comp108836_c3_seq1	190	1349	7.00E-20	tr|F0J9M5|F0J9M5_AMBVA	17.32	10	67.99	0	0
Contig12172	452	2599	2.00E-103	tr|D6WHD9|D6WHD9_TRICA	317	36	545	1	0
Contig30860	59	946	NA	NA	6.2	1	9.85	0	0
Contig28258	1271	4211	0	tr|H9JZ63|H9JZ63_APIME	1881.13	165	1132.1	0	0
ceph_comp95894_c0_seq1	35	208	NA	NA	1	0	0	0	0
Contig13761	334	2173	2.00E-112	tr|B4K5Q3|B4K5Q3_DROMO	200	2	145	0	0
ceph_comp75793_c0_seq1	56	301	NA	NA	0	0	0	0	0
ceph_comp82067_c3_seq1	56	461	NA	NA	12	0	0	0	0
ceph_comp74771_c0_seq1	56	343	NA	NA	0	0	0	0	0
Contig26750	60	305	NA	NA	2	0	0	0	0
ceph_comp95838_c0_seq1	154	824	NA	NA	23.9	7.63	3.46	0	0
ceph_comp57051_c0_seq1	63	245	NA	NA	5	0	0	0	0
ceph_comp10859_c0_seq1	41	226	NA	NA	0	0	0	0	0
ceph_comp2012162_c0_seq1	42	241	1.00E-05	tr|I3IUV9|I3IUV9_ORENI	2	0	0	0	0
ceph_comp19574_c0_seq1	50	236	NA	NA	1	0	0	0	0
Contig6502	287	1572	7.00E-68	sp|Q5VYX0|RNLS_HUMAN	192.98	13	147	0	0
ceph_comp48859_c0_seq1	47	368	NA	NA	1	0	3	0	0
Contig25074	56	609	NA	NA	14	0	16	0	0
ceph_comp89100_c0_seq4	245	815	6.00E-08	tr|Q6GM09|Q6GM09_XENLA	100.56	0.82	32.3	0	0
ceph_comp61742_c0_seq1	90	271	NA	NA	3	0	0	0	0
Contig20956	224	1326	NA	NA	17.1	1	19.17	0	0
Contig8019	198	4633	2.00E-31	tr|B7QBX8|B7QBX8_IXOSC	581.12	1.25	130.04	1	0
ceph_comp75479_c1_seq1	46	242	NA	NA	0	0	0	0	0
venom_comp78403_c0_seq1	42	208	NA	NA	0	0	0	0	0
ceph_comp9647_c0_seq1	83	253	NA	NA	0	0	0	0	0
ceph_comp53405_c0_seq1	28	230	NA	NA	3	0	0	0	0
ceph_comp6414_c0_seq1	75	227	NA	NA	0	0	0	0	0
venom_comp92722_c1_seq1	71	214	9.00E-34	tr|Q3YVX2|Q3YVX2_SHISS	0	0	0	0	0
ceph_Contig10366	500	1710	2.00E-62	tr|Q5QSL1|Q5QSL1_XENTR	287.39	11.83	108.32	2	1
Contig14445	40	488	NA	NA	35.25	0	78.03	0	0
ceph_comp17244_c0_seq1	37	278	NA	NA	2	0	0	0	0
ceph_comp2933495_c0_seq1	42	217	NA	NA	0	0	0	0	0
venom_comp11223_c0_seq1	44	201	NA	NA	0	0	0	0	0
Contig8557	640	2605	8.00E-118	tr|B7P4P0|B7P4P0_IXOSC	573.17	142.81	746.38	2	0
ceph_comp56239_c0_seq1	39	455	NA	NA	5	0	1	0	0
ceph_comp96216_c3_seq3	67	243	NA	NA	7	0	3	0	0
ceph_comp1834196_c0_seq1	37	242	NA	NA	2	0	0	0	0
ceph_comp69351_c1_seq1	75	227	NA	NA	1	0	0	0	0
Contig10611	654	6686	7.00E-161	tr|B7PGC5|B7PGC5_IXOSC	3070.93	10.9	1318.21	0	0
venom_comp95858_c0_seq1	35	208	NA	NA	0	1	0	0	0
ceph_comp81610_c0_seq1	80	501	NA	NA	4	2	0	0	0
ceph_comp77186_c0_seq1	56	717	NA	NA	19	1	3	0	0
ceph_comp33259_c0_seq1	50	223	NA	NA	0	0	0	0	0
ceph_comp9335_c0_seq1	76	230	9.00E-36	tr|Q3Z3D8|Q3Z3D8_SHISS	0	0	0	0	0
ceph_comp89088_c1_seq1	43	239	NA	NA	3	0	0	0	1
venom_comp67423_c0_seq1	33	203	NA	NA	0	0	0	0	0
Contig7315	64	342	NA	NA	2	1	3	0	0
ceph_comp67231_c0_seq1	48	239	NA	NA	7	0	0	0	0
venom_comp66931_c0_seq1	37	229	NA	NA	0	0	0	0	0
venom_comp64572_c0_seq1	36	233	NA	NA	0	0	0	0	0
venom_comp31802_c0_seq1	54	230	NA	NA	0	0	0	0	0
venom_comp89441_c0_seq1	55	453	NA	NA	1	0	4	0	0
Contig2913	69	470	NA	NA	4	0	1	0	0
Contig19244	196	874	9.00E-27	tr|B7QMT5|B7QMT5_IXOSC	647	12	429.7	0	0
venom_comp58002_c0_seq1	49	226	NA	NA	0	0	0	0	0
ceph_comp40367_c0_seq1	70	520	NA	NA	1	0	2	0	0
ceph_comp63094_c0_seq1	70	573	NA	NA	0	0	0	1	0
venom_comp74488_c0_seq1	165	496	NA	NA	3	1	6	0	0
ceph_comp2609665_c0_seq1	64	208	NA	NA	2	0	0	0	0
ceph_Contig5211	67	472	NA	NA	3.42	0	1.35	0	0
venom_comp97648_c1_seq1	91	349	NA	NA	2	0	0	0	0
Contig5085	77	524	NA	NA	8	4	9	0	0
Contig20172	113	340	5.00E-56	tr|Q27TG9|Q27TG9_ECOK1	1	0	0	0	0
Contig6492	558	1993	5.00E-135	tr|E2BXZ7|E2BXZ7_HARSA	120.24	20.77	161.76	0	1
venom_comp108850_c0_seq1	64	202	NA	NA	2	0	1	0	0
ceph_comp87929_c1_seq1	50	281	NA	NA	3	0	0	0	0
Contig15978	83	654	NA	NA	25	5	9	0	0
ceph_comp278656_c0_seq1	70	290	NA	NA	1	0	0	0	0
ceph_comp83934_c2_seq1	215	646	6.00E-35	tr|B7PIB3|B7PIB3_IXOSC	12	3	3	0	0
silk_comp6916_c0_seq1	44	202	NA	NA	0	5	0	0	0
venom_comp104304_c0_seq1	41	341	NA	NA	0	0	3	0	0
ceph_Contig13767	331	1604	NA	NA	138.64	0.99	21.19	0	0
Contig16157	38	388	NA	NA	6	0	0	0	0
ceph_comp54198_c0_seq1	48	286	NA	NA	2	0	0	0	0
ceph_comp1164585_c0_seq1	60	231	NA	NA	4	0	0	0	0
ceph_comp2648702_c0_seq1	76	229	NA	NA	1	0	0	0	0
Contig10336	353	1321	1.00E-31	tr|F1P3B5|F1P3B5_CHICK	60	3	42	0	0
Contig8517	59	285	NA	NA	1	0	0	0	0
Contig18030	174	525	9.00E-84	tr|D3QT37|D3QT37_ECOCB	5	0	7	0	0
venom_comp77768_c0_seq1	72	244	NA	NA	0	0	0	0	1
venom_comp96850_c0_seq1	71	504	NA	NA	1	0	14	0	0
venom_comp74868_c0_seq1	44	243	NA	NA	0	0	0	0	0
ceph_comp62615_c0_seq1	36	361	NA	NA	1	0	0	0	0
ceph_comp93279_c8_seq2	83	1732	NA	NA	178.16	1.7	136.01	0	0
Contig20944	59	1018	NA	NA	25	0	19	0	0
ceph_comp23238_c0_seq1	42	205	NA	NA	0	0	0	0	0
Contig28449	62	1795	NA	NA	171.86	0	825.7	0	0
Contig461	300	1170	7.00E-40	tr|Q9I7U2|Q9I7U2_DROME	253.2	59.45	48.62	0	0
Contig20721	52	403	NA	NA	3	0	2	0	0
ceph_Contig12535	75	988	NA	NA	65	0	36.51	0	0
ceph_comp78649_c0_seq1	45	278	NA	NA	0	2	0	0	0
venom_Contig5334	198	1082	NA	NA	497.86	35.23	102.21	3	0
venom_comp93672_c0_seq1	97	292	5.00E-48	tr|Q3YXT3|Q3YXT3_SHISS	0	0	0	0	0
ceph_comp802362_c0_seq1	63	389	NA	NA	4	0	0	0	1
ceph_comp66341_c1_seq1	50	213	NA	NA	0	0	0	0	0
ceph_comp40480_c1_seq1	49	209	NA	NA	1	0	0	0	0
Contig963	374	1655	8.00E-158	tr|B7PKQ6|B7PKQ6_IXOSC	653.12	11	151.69	0	0
ceph_Contig2167	123	715	2.00E-29	tr|D7F170|D7F170_BOMMO	10	0	0	0	0
venom_comp110099_c1_seq1	151	654	NA	NA	26.79	4.48	22.73	0	0
ceph_comp79345_c0_seq1	60	271	NA	NA	0	0	0	0	0
Contig3687	92	497	NA	NA	6	0	13	0	0
Contig27136	49	704	NA	NA	15.58	1	8.01	0	0
Contig10321	101	618	6.00E-10	tr|H3DKJ0|H3DKJ0_TETNG	9	0	7	0	0
Contig30893	108	325	2.00E-14	tr|D7EKE4|D7EKE4_TRICA	1	0	1	0	0
ceph_comp48559_c0_seq1	41	218	NA	NA	0	0	0	0	0
venom_Contig10525	1152	3457	4.00E-13	tr|C3XGN9|C3XGN9_9HELI	0	0	0	0	0
Contig27641	51	1447	NA	NA	69.64	0	30	0	0
Contig21074	102	553	NA	NA	11	0	1	0	0
Contig1121	215	1004	NA	NA	163.07	278.94	299.44	1	0
venom_Contig7297	423	1559	NA	NA	0	0	19.94	0	0
Contig30243	61	298	NA	NA	2	0	0	0	0
ceph_comp445655_c0_seq1	85	368	NA	NA	13	0	1	0	0
Contig11580	67	1026	NA	NA	45.21	0	33	0	0
ceph_comp93660_c3_seq1	113	339	3.00E-19	tr|E9GLP3|E9GLP3_DAPPU	2	2	0	0	0
ceph_Contig4552	76	3261	1.00E-13	tr|A3FMR3|A3FMR3_BIOGL	176.24	1	12.68	0	0
Contig15863	200	645	3.00E-104	tr|B9PDA6|B9PDA6_POPTR	6	0	5	0	0
Contig4436	48	358	NA	NA	8	0	1	0	1
ceph_comp978110_c0_seq1	42	250	NA	NA	0	0	0	0	0
ceph_comp44157_c0_seq1	105	950	NA	NA	33	0	5	0	0
ceph_comp1151311_c0_seq1	38	230	NA	NA	3	0	0	0	0
venom_comp95257_c1_seq1	44	343	NA	NA	2	0	5	0	0
ceph_comp63890_c0_seq1	65	407	NA	NA	10	0	0	0	0
ceph_comp76049_c0_seq1	155	474	NA	NA	0	0	0	0	0
ceph_comp1310561_c0_seq1	86	533	NA	NA	5	0	0	0	0
ceph_comp1792457_c0_seq1	78	330	NA	NA	0	0	0	0	0
Contig16248	72	411	NA	NA	9	1	5	0	0
ceph_comp96178_c2_seq1	32	216	NA	NA	0	0	0	0	0
venom_comp83751_c0_seq1	38	225	NA	NA	0	0	0	0	0
ceph_comp85360_c0_seq1	101	373	NA	NA	6.67	0	8	0	0
ceph_comp80708_c0_seq2	45	234	NA	NA	4.99	0	0	0	0
ceph_comp726_c0_seq1	67	201	NA	NA	1	0	0	0	0
ceph_comp49071_c0_seq1	42	340	NA	NA	5	0	0	0	0
venom_comp65201_c0_seq1	70	213	8.00E-32	tr|Q8XD92|Q8XD92_ECO57	0	0	0	0	0
Contig9859	50	446	NA	NA	3	0	7	0	1
ceph_Contig12967	65	306	NA	NA	0	0	0	0	0
ceph_comp65606_c0_seq1	54	313	NA	NA	0	0	0	0	0
Contig10	57	598	NA	NA	68.82	21.48	60.99	0	0
ceph_comp78682_c0_seq2	69	209	2.00E-06	tr|E5T417|E5T417_TRISP	1	0	0	0	0
ceph_comp1336280_c0_seq1	46	219	NA	NA	0	0	0	0	0
ceph_comp82685_c2_seq1	56	325	NA	NA	0	0	0	0	0
ceph_comp38659_c0_seq1	73	239	NA	NA	0	0	0	0	0
ceph_comp74325_c0_seq1	41	218	NA	NA	1	0	0	0	0
silk_comp13827_c1_seq1	67	236	NA	NA	20.62	3	6	0	0
ceph_Contig34	60	568	4.00E-10	tr|D6X3K4|D6X3K4_TRICA	11	2	0	0	0
Contig25012	45	593	NA	NA	3.16	0	1	0	0
ceph_comp84612_c1_seq2	36	204	NA	NA	2	0	0	0	0
venom_comp105461_c2_seq1	38	239	NA	NA	1.01	0	0	0	0
ceph_comp894865_c0_seq1	67	347	NA	NA	1	0	0	0	0
ceph_comp2601530_c0_seq1	66	228	NA	NA	2	0	0	0	0
silk_comp408625_c0_seq1	92	277	NA	NA	0	4	0	0	0
Contig29694	135	700	2.00E-42	tr|H3CXV5|H3CXV5_TETNG	394	20	289.87	0	0
ceph_comp8851_c0_seq1	33	303	NA	NA	3	0	0	0	0
ceph_comp2611589_c0_seq1	42	235	NA	NA	2	0	0	0	0
ceph_comp86811_c1_seq6	45	281	NA	NA	0	0	0	0	0
ceph_comp1989496_c0_seq1	40	273	NA	NA	2	0	0	0	0
ceph_comp1118764_c0_seq1	95	433	NA	NA	8	0	1	0	0
Contig27604	106	457	NA	NA	0	0	0	0	0
venom_comp65055_c1_seq1	112	339	2.00E-56	tr|Q8X8D2|Q8X8D2_ECO57	0	0	1	0	0
ceph_comp74012_c0_seq1	61	241	NA	NA	1	1	0	0	1
venom_comp88328_c0_seq1	60	489	NA	NA	1	0	8	0	0
ceph_comp47712_c1_seq1	57	228	8.00E-10	sp|Q21944|GLPK_CAEEL	2	0	0	0	0
venom_comp107190_c0_seq3	49	335	NA	NA	0	0	6	0	0
Contig27656	52	725	NA	NA	11	1	12	0	0
Contig12656	53	825	NA	NA	22	0	2	0	0
venom_comp100048_c0_seq1	71	236	NA	NA	4	0	0	0	0
ceph_comp92086_c0_seq2	43	659	NA	NA	11	0	8	2	0
Contig14398	153	2254	3.00E-21	tr|G3MHV1|G3MHV1_9ACAR	221.67	4	121.97	1	0
venom_comp36887_c0_seq1	37	207	NA	NA	0	0	1	0	0
venom_comp20779_c0_seq1	44	201	NA	NA	0	0	0	0	0
Contig10245	86	1058	NA	NA	33	0	29.01	0	0
Contig12062	70	812	7.00E-10	tr|A9X5H5|A9X5H5_AEDAE	27	0	9	0	0
ceph_comp84078_c0_seq2	264	794	NA	NA	20	0	10	1	0
Contig13150	71	1248	NA	NA	80.03	2	21.72	0	0
ceph_comp2552888_c0_seq1	42	206	NA	NA	1	0	0	0	0
venom_Contig1174	59	371	NA	NA	0	0	0	0	0
Contig10704	237	1378	4.00E-50	tr|B4J9W2|B4J9W2_DROGR	409	29	261.98	0	0
ceph_comp45964_c0_seq1	59	386	NA	NA	4	0	3	0	0
ceph_comp1381816_c0_seq1	43	214	NA	NA	2	0	0	0	0
ceph_comp2116027_c0_seq1	47	201	NA	NA	0	0	0	0	0
silk_comp15200_c0_seq1	92	500	3.00E-39	tr|E7D1U3|E7D1U3_LATHE	3.99	6241.9	58.55	0	0
venom_comp75820_c1_seq1	64	203	NA	NA	0	0	0	0	0
ceph_comp602566_c0_seq1	43	477	NA	NA	9	0	3	0	0
ceph_comp96203_c2_seq1	164	494	NA	NA	10	0	0	0	0
ceph_comp47156_c1_seq1	43	231	NA	NA	2	0	0	0	0
ceph_comp82771_c0_seq1	156	469	NA	NA	7	0	1	0	0
ceph_comp96238_c1_seq2	686	2060	0	tr|B7PJ49|B7PJ49_IXOSC	0	0	0	0	0
venom_comp101504_c0_seq1	51	234	NA	NA	0	0	0	0	0
venom_comp80977_c0_seq1	81	244	7.00E-39	tr|Q83JJ5|Q83JJ5_SHIFL	0	0	0	0	0
Contig12179	1268	5232	3.00E-176	tr|B7Q520|B7Q520_IXOSC	3247.56	296.04	2737.63	2	1
ceph_Contig1260	42	1346	NA	NA	38	0	22	0	0
ceph_comp69008_c1_seq1	38	222	NA	NA	2	0	0	0	0
Contig3635	110	334	NA	NA	2	0	0	0	0
venom_comp71207_c0_seq1	65	298	NA	NA	3	0	0	0	0
ceph_comp74319_c0_seq1	77	234	4.00E-36	tr|Q31XI8|Q31XI8_SHIBS	0	0	0	0	0
ceph_comp91660_c0_seq1	471	1916	1.00E-49	tr|F6RIT2|F6RIT2_ORNAN	1051.77	55.76	162.53	0	1
venom_comp54266_c0_seq1	59	234	NA	NA	0	0	0	0	0
Contig13926	203	1173	5.00E-59	tr|B7P3S9|B7P3S9_IXOSC	203	17	147	0	0
ceph_comp794650_c0_seq1	47	311	NA	NA	2	1	0	0	0
ceph_comp74295_c3_seq1	51	235	1.00E-20	tr|Q31V38|Q31V38_SHIBS	0	0	0	0	0
ceph_comp89837_c0_seq2	261	784	2.00E-19	tr|C3YUI7|C3YUI7_BRAFL	27.99	0	1	0	1
venom_comp1526527_c0_seq1	32	225	NA	NA	0	0	1	0	0
ceph_comp2767535_c0_seq1	31	211	NA	NA	0	0	0	0	0
Contig8106	405	1972	1.00E-116	tr|B7PGW2|B7PGW2_IXOSC	386.17	20.09	101.24	0	0
venom_comp84087_c1_seq1	50	431	NA	NA	0	0	8	0	0
venom_comp97987_c0_seq1	152	511	4.00E-24	sp|P83355|CU14B_LIMPO	0	1	12	0	0
Contig4091	48	289	NA	NA	0	0	0	0	0
venom_comp100877_c0_seq1	103	321	NA	NA	0	0	0	0	0
ceph_Contig3584	425	1762	2.00E-102	tr|G3MI53|G3MI53_9ACAR	762.33	54.01	579.87	2	0
Contig23280	82	384	NA	NA	3	0	5	0	0
ceph_comp74957_c0_seq1	44	442	NA	NA	9	0	4	0	0
ceph_comp95618_c1_seq4	49	253	NA	NA	10.56	0	0	0	0
silk_comp12838_c0_seq1	55	205	NA	NA	0	1	0	0	0
ceph_comp87235_c0_seq2	73	267	NA	NA	3	0	0	0	0
ceph_comp41674_c0_seq1	47	257	NA	NA	0	0	0	0	0
ceph_comp63784_c0_seq1	45	260	NA	NA	0	0	0	0	0
venom_comp83533_c0_seq1	57	475	NA	NA	0	0	9	0	0
Contig12094	693	2195	0	tr|E9G3V9|E9G3V9_DAPPU	711	43	205	1	0
ceph_comp81784_c0_seq1	47	207	NA	NA	0	0	0	0	0
ceph_comp73563_c0_seq1	49	298	NA	NA	1	0	0	0	0
Contig12118	39	480	NA	NA	16	0	3	0	0
Contig13642	55	1734	1.00E-09	tr|G0MCY3|G0MCY3_CAEBE	91.19	1	55.99	0	0
ceph_comp5111_c0_seq1	41	208	NA	NA	1	0	0	0	0
venom_comp87216_c0_seq1	35	202	NA	NA	0	0	0	0	0
venom_comp87344_c0_seq1	39	228	NA	NA	0	0	0	0	0
ceph_comp1392778_c0_seq1	70	247	NA	NA	3	0	0	0	0
silk_comp12517_c0_seq1	94	283	NA	NA	0	0	0	0	0
Contig23714	48	816	NA	NA	15	0	17	0	0
ceph_comp76726_c1_seq1	69	210	NA	NA	3	0	0	0	0
silk_comp9034_c0_seq1	129	387	2.00E-71	tr|H0J6N9|H0J6N9_9GAMM	0	9	0	0	0
ceph_comp81532_c1_seq1	84	537	NA	NA	13.74	0	1	0	1
Contig6770	131	2147	5.00E-71	tr|G3MNT6|G3MNT6_9ACAR	736.26	52.13	707.42	0	0
ceph_comp69323_c0_seq1	53	301	NA	NA	1	0	0	0	0
ceph_comp1106188_c0_seq1	40	239	NA	NA	1	0	0	0	0
ceph_comp92360_c1_seq6	72	551	NA	NA	3.42	0	0	0	0
venom_Contig212	112	413	NA	NA	0	0	0	0	0
venom_comp721247_c0_seq1	44	207	NA	NA	0	0	4	0	0
ceph_comp49610_c0_seq1	61	277	NA	NA	0	0	0	0	0
ceph_comp76247_c0_seq1	69	1100	NA	NA	339.5	0	175	1	0
ceph_comp84562_c0_seq1	67	204	NA	NA	0	0	0	0	0
Contig25482	126	441	NA	NA	5	0	3	0	0
venom_comp103508_c0_seq3	87	461	2.00E-10	tr|G6DQW3|G6DQW3_DANPL	0	0	3.29	0	0
Contig13056	298	2339	2.00E-171	tr|D6W883|D6W883_TRICA	71.08	17.61	59.1	0	0
venom_Contig3546	47	421	NA	NA	0	0	7	0	0
Contig25041	44	2554	NA	NA	142	2	127	0	0
Contig23561	55	650	NA	NA	11	0	5	0	0
Contig14493	157	1543	9.00E-20	tr|B0E6V3|B0E6V3_ENTDS	95	1	45	0	0
ceph_comp71988_c0_seq1	42	554	NA	NA	11	0	0	0	0
ceph_comp88537_c0_seq2	44	782	NA	NA	8.5	0	0	0	0
ceph_comp2675249_c0_seq1	34	221	NA	NA	1	0	0	0	0
venom_comp14720_c0_seq1	51	237	NA	NA	0	0	0	0	0
ceph_comp62142_c0_seq1	33	363	NA	NA	3	0	0	0	0
ceph_comp73126_c1_seq1	32	210	NA	NA	0	0	0	0	0
Contig16896	38	391	NA	NA	1	0	5	0	0
venom_comp109403_c0_seq1	62	314	NA	NA	0	0	0	0	0
Contig16315	59	786	NA	NA	3257.75	26.54	462.76	0	0
ceph_comp79212_c0_seq1	139	708	3.00E-38	tr|D6WDI9|D6WDI9_TRICA	18	0	2	0	0
ceph_comp39194_c0_seq1	52	203	NA	NA	7	0	0	0	0
ceph_comp64729_c0_seq1	48	234	NA	NA	4	0	0	0	0
Contig17485	78	457	NA	NA	44	4	19	0	0
ceph_comp96813_c3_seq1	37	239	NA	NA	1	0	0	0	0
venom_comp83055_c0_seq1	53	338	NA	NA	0	0	3	0	0
ceph_comp680309_c0_seq1	41	449	NA	NA	7	0	0	0	0
ceph_Contig7067	85	422	NA	NA	4.23	0	4	0	0
ceph_comp93066_c0_seq4	41	210	NA	NA	0	0	0	0	0
ceph_comp75304_c0_seq1	65	358	NA	NA	3	0	0	0	0
Contig6908	68	1376	NA	NA	30.04	2	38	0	0
ceph_comp86065_c0_seq2	107	427	NA	NA	17	0	0	0	0
ceph_Contig13869	36	244	NA	NA	0	0	0	0	0
Contig5792	56	888	NA	NA	4	0	52	0	0
Contig15618	70	892	1.00E-15	tr|H9JAI2|H9JAI2_BOMMO	130.5	136.91	253.01	0	0
Contig12824	591	2467	1.00E-151	tr|D6WMD4|D6WMD4_TRICA	52.12	0	37.92	0	0
ceph_comp52403_c0_seq2	39	206	NA	NA	0	0	0	0	0
ceph_comp83756_c1_seq1	56	409	NA	NA	6	0	0	0	0
venom_comp860778_c0_seq1	40	381	NA	NA	3	0	2.84	0	0
Contig25352	407	1664	4.00E-109	tr|E0VFW1|E0VFW1_PEDHC	226.05	17	232	0	0
ceph_comp2629746_c0_seq1	45	226	NA	NA	2	0	0	0	0
ceph_comp1941057_c0_seq1	54	243	NA	NA	0	0	0	0	0
ceph_comp62498_c0_seq1	58	469	NA	NA	3	0	1	0	0
venom_comp109301_c0_seq9	76	230	NA	NA	3	0	0	0	0
Contig1237	60	745	NA	NA	11.01	0	12	0	0
ceph_comp83802_c1_seq1	63	373	NA	NA	6	0	0	0	0
Contig23456	73	667	NA	NA	45.97	0	11	0	0
ceph_comp75180_c0_seq1	142	430	6.00E-11	tr|H0WUK5|H0WUK5_OTOGA	0	0	0	0	0
ceph_comp96593_c1_seq5	8280	25172	0	tr|D6W7B4|D6W7B4_TRICA	0	0	2.25	0	0
Contig15835	82	248	4.00E-42	tr|E8Y8T3|E8Y8T3_ECOKO	0	0	0	0	0
ceph_comp1312887_c0_seq1	48	213	NA	NA	0	0	0	0	1
ceph_comp53842_c0_seq1	136	409	4.00E-14	tr|D6WVX9|D6WVX9_TRICA	4	0	0	0	0
Contig13740	82	1752	NA	NA	82.08	0	95.45	0	0
Contig27001	959	3555	0	tr|A7RVW1|A7RVW1_NEMVE	900.77	99.33	270.48	0	0
ceph_comp76012_c0_seq1	71	215	1.00E-08	tr|Q6GL51|Q6GL51_XENTR	1	0	0	0	0
Contig12896	448	1462	4.00E-121	tr|A7RPJ4|A7RPJ4_NEMVE	455	46	330	0	0
ceph_comp95383_c0_seq9	38	370	NA	NA	5	1	0	0	0
ceph_comp66806_c0_seq1	40	203	NA	NA	3	0	0	0	0
ceph_comp2018138_c0_seq1	72	264	NA	NA	0	0	0	0	0
venom_comp72067_c0_seq1	56	306	2.00E-32	tr|I1B4H1|I1B4H1_ECOLX	0	0	0	0	0
ceph_Contig4242	70	512	NA	NA	17	4	11.04	0	1
Contig12314	1104	5389	0	tr|H9K5N5|H9K5N5_APIME	551	72	430.23	0	0
ceph_comp48808_c0_seq1	70	212	3.00E-32	tr|Q8FDL3|Q8FDL3_ECOL6	0	0	0	0	0
ceph_Contig1858	70	390	NA	NA	9	0	0	0	1
ceph_comp39402_c0_seq1	60	424	NA	NA	3	0	3	1	0
ceph_comp69911_c0_seq1	44	304	NA	NA	2	0	0	0	0
ceph_comp4011_c0_seq1	84	254	4.00E-26	tr|B5DJ47|B5DJ47_DROPS	0	0	0	0	0
Contig17327	279	840	2.00E-66	tr|Q0E9J1|Q0E9J1_DROME	11	10	0	0	0
ceph_comp4387_c0_seq1	49	256	NA	NA	2	0	0	0	0
Contig30088	33	507	NA	NA	7	0	3	0	0
Contig265	85	429	NA	NA	120	19.03	2	0	0
ceph_comp53065_c0_seq1	58	327	NA	NA	1	0	0	0	0
venom_comp82562_c1_seq1	42	362	NA	NA	0	0	1	0	0
Contig17765	47	370	NA	NA	4	0	0	0	0
ceph_comp75269_c1_seq1	59	209	NA	NA	0	0	0	0	0
ceph_comp78409_c0_seq1	81	244	2.00E-39	tr|D6QYZ4|D6QYZ4_9ARAC	0	0	0	0	0
Contig998	204	1372	6.00E-28	tr|H3JP94|H3JP94_STRPU	92.01	5.1	79.06	0	0
ceph_comp82725_c1_seq1	65	207	NA	NA	3	0	0	0	0
ceph_comp65541_c1_seq1	84	254	NA	NA	0	0	0	0	0
ceph_comp90171_c0_seq4	67	211	NA	NA	0	0	0	0	0
ceph_comp794787_c0_seq1	55	359	NA	NA	7	0	0	0	0
Contig28565	631	3049	9.00E-131	tr|E0VVT7|E0VVT7_PEDHC	102.87	12.64	114.9	0	0
Contig5503	40	597	NA	NA	4	0	7	0	0
ceph_Contig11430	78	744	1.00E-26	tr|E2BJF8|E2BJF8_HARSA	42.94	0	28.57	0	0
ceph_comp76087_c0_seq1	33	210	NA	NA	0	0	0	0	0
ceph_comp2866794_c0_seq1	41	261	NA	NA	2	0	0	0	0
ceph_comp7841_c0_seq1	33	248	NA	NA	1	0	0	0	0
silk_comp14928_c0_seq1	67	202	4.00E-10	tr|A7SSI0|A7SSI0_NEMVE	0	36	0	0	0
Contig14764	477	2971	5.00E-15	tr|H3IAH6|H3IAH6_STRPU	664.72	138.72	163.39	2	0
ceph_comp1546464_c0_seq1	65	390	NA	NA	5	0	0	0	0
ceph_comp72239_c1_seq1	42	262	NA	NA	0	0	0	0	0
ceph_comp77800_c2_seq1	33	224	NA	NA	0	0	0	0	0
ceph_comp77992_c0_seq1	61	481	NA	NA	9	0	3	0	0
ceph_comp1365997_c0_seq1	39	251	NA	NA	2	0	0	0	0
ceph_Contig17	77	486	NA	NA	7	0	0	0	0
Contig29888	34	368	NA	NA	4	0	6	0	0
venom_comp9219_c0_seq1	32	212	NA	NA	0	0	0	0	0
ceph_comp744697_c0_seq1	45	498	NA	NA	6	0	0	0	0
venom_comp96826_c1_seq1	43	345	NA	NA	0	0	6.47	0	0
ceph_comp64737_c0_seq1	57	323	7.00E-22	tr|Q8FEB4|Q8FEB4_ECOL6	1	0	0	0	0
Contig8475	545	1898	5.00E-151	tr|H9K6G4|H9K6G4_APIME	777	71	613	0	1
ceph_comp53559_c0_seq1	35	215	NA	NA	1	0	0	0	0
venom_comp96069_c0_seq2	36	265	NA	NA	0	0	1	0	0
ceph_comp94247_c3_seq1	83	925	NA	NA	27.67	2.6	1.15	0	0
ceph_comp74643_c1_seq1	34	282	NA	NA	1	0	0	0	0
Contig22422	188	564	NA	NA	9	0	2	0	0
ceph_comp93950_c1_seq8	68	204	NA	NA	2	2	0	0	0
venom_Contig6340	482	1589	NA	NA	447.92	20	271.2	2	0
ceph_comp2558259_c0_seq1	68	259	NA	NA	2	0	0	0	0
Contig20580	460	2557	7.00E-63	tr|E9HG15|E9HG15_DAPPU	57	161	101	0	0
venom_comp105322_c1_seq2	294	1111	2.00E-83	tr|B7PQA7|B7PQA7_IXOSC	139.05	36.16	77.39	0	0
ceph_comp1562_c0_seq1	47	308	NA	NA	1	0	0	0	0
ceph_comp20878_c1_seq1	85	256	1.00E-41	tr|Q8FBI4|Q8FBI4_ECOL6	1	0	0	0	0
Contig2514	63	2286	NA	NA	906.64	4	636.92	0	1
ceph_comp49310_c0_seq1	34	378	NA	NA	5	0	0	0	0
ceph_comp46574_c0_seq1	74	224	6.00E-07	tr|F4WD00|F4WD00_ACREC	0	0	0	0	0
Contig19826	117	1891	NA	NA	74	1	15.68	0	0
Contig21262	241	727	6.00E-72	tr|H9K802|H9K802_APIME	18	9	4	0	0
ceph_comp73304_c1_seq1	30	202	NA	NA	0	0	0	0	0
silk_comp559094_c0_seq1	40	243	NA	NA	0	2	0	0	0
ceph_comp820192_c0_seq1	45	249	NA	NA	1	0	0	0	0
ceph_comp802026_c0_seq1	32	242	NA	NA	6	0	0	0	0
Contig16557	110	468	NA	NA	4	0	3	0	0
Contig6694	73	619	NA	NA	22	2	23	0	0
ceph_Contig8519	213	897	2.00E-21	tr|E9IW34|E9IW34_SOLIN	53.84	0	3	0	0
Contig11950	353	3361	6.00E-177	tr|A7UT47|A7UT47_ANOGA	1841.98	105	1455.99	0	0
ceph_comp77138_c0_seq1	38	282	NA	NA	2	0	0	0	0
ceph_comp96612_c0_seq1	41	252	NA	NA	3	0	0	0	0
ceph_Contig7850	45	452	NA	NA	0	0	0	0	0
ceph_comp1929674_c0_seq1	51	255	NA	NA	3	0	0	0	0
ceph_comp83902_c1_seq1	141	424	2.00E-72	tr|B7PVK5|B7PVK5_IXOSC	3	2	0	0	0
ceph_comp846490_c0_seq1	38	230	NA	NA	2	0	0	0	0
venom_comp94328_c0_seq1	44	239	NA	NA	0	0	0	0	0
Contig3089	37	291	NA	NA	1	0	1	0	0
venom_comp92554_c1_seq1	35	227	NA	NA	0	0	0	0	0
ceph_comp42619_c0_seq1	49	426	NA	NA	12	0	0	0	0
ceph_comp80731_c0_seq1	48	466	NA	NA	3.32	0	0	0	0
Contig28626	51	537	NA	NA	40	0	30.86	0	0
ceph_comp42737_c0_seq1	56	208	NA	NA	2	0	0	0	0
venom_comp105147_c0_seq7	67	201	1.00E-06	tr|H9I5R6|H9I5R6_ATTCE	0	0	0	0	0
ceph_comp40558_c1_seq1	55	220	9.00E-10	tr|O18589|O18589_9CUCU	0	0	0	0	0
ceph_comp88408_c2_seq1	63	219	NA	NA	0	0	0	0	0
ceph_comp84108_c3_seq1	118	355	3.00E-55	tr|E0VJ55|E0VJ55_PEDHC	0	0	0	0	0
venom_comp103287_c11_seq1	44	512	NA	NA	0	0	11.37	0	0
ceph_Contig11690	93	1331	NA	NA	42.32	0	66.73	0	0
venom_comp98205_c0_seq1	43	357	NA	NA	0	0	5	1	0
ceph_comp95876_c0_seq5	1476	6198	1.00E-31	tr|H9KCI4|H9KCI4_APIME	540.13	0	0	0	0
ceph_comp65418_c0_seq1	42	248	NA	NA	2	0	0	0	0
venom_comp78196_c0_seq1	77	235	NA	NA	0	0	0	0	0
Contig28092	81	3080	NA	NA	284.12	2	269.35	0	0
ceph_comp85615_c3_seq1	90	272	2.00E-06	tr|D6WGH7|D6WGH7_TRICA	0	0	0	0	0
Contig13685	428	3092	1.00E-59	tr|B7QNL1|B7QNL1_IXOSC	308.73	9	208	0	0
ceph_comp81548_c0_seq1	70	212	5.00E-16	tr|G3WHU7|G3WHU7_SARHA	0	0	0	0	0
venom_Contig726	154	466	3.00E-10	tr|D7ELX8|D7ELX8_TRICA	0	0	8	0	0
Contig856	330	1780	3.00E-83	tr|B7Q399|B7Q399_IXOSC	221.88	6.42	118	0	0
ceph_comp90891_c4_seq1	228	685	2.00E-38	tr|E0VZW7|E0VZW7_PEDHC	17	0	2	0	0
Contig27345	274	1699	7.00E-157	tr|E7D127|E7D127_LATHE	20992.58	47	3474.21	0	0
Contig8030	158	1274	2.00E-46	tr|Q09JJ5|Q09JJ5_ARGMO	145.62	3.72	90.58	0	0
venom_Contig2302	78	425	NA	NA	0	0	14	0	0
ceph_comp60302_c0_seq1	180	553	2.00E-39	tr|H0VCA2|H0VCA2_CAVPO	12	0	0	0	0
ceph_comp2704678_c0_seq1	43	236	NA	NA	0	0	0	0	0
Contig6701	349	1774	8.00E-17	tr|Q179U2|Q179U2_AEDAE	219.33	0.01	63.35	1	0
Contig11303	86	831	NA	NA	324.85	4	412.93	0	0
ceph_comp23567_c0_seq1	44	309	NA	NA	1	0	0	0	0
Contig15457	8389	25518	0	tr|D6W7B4|D6W7B4_TRICA	29923.23	78.33	8507.84	0	0
ceph_comp53156_c1_seq1	42	204	NA	NA	0	0	0	0	0
Contig22898	74	1029	NA	NA	65	0	50	0	0
venom_comp100968_c0_seq1	72	396	NA	NA	0	0	2.32	0	0
ceph_comp73122_c1_seq1	83	250	1.00E-37	tr|Q8X811|Q8X811_ECO57	0	0	0	0	0
ceph_comp49168_c0_seq1	67	238	NA	NA	0	0	0	0	1
Contig10855	65	1318	NA	NA	59	0	12	0	0
Contig30484	36	236	NA	NA	1	0	0	0	0
venom_comp90104_c1_seq1	34	319	NA	NA	1.18	0	1	0	0
ceph_comp74909_c0_seq1	52	498	NA	NA	11	0	0	0	0
ceph_comp56878_c0_seq1	46	425	NA	NA	5	0	0	0	0
ceph_comp29205_c0_seq1	46	275	NA	NA	3	0	0	0	0
ceph_comp903111_c0_seq1	60	261	8.00E-07	tr|H9KR94|H9KR94_APIME	3	0	0	0	0
ceph_comp78832_c1_seq1	45	207	NA	NA	3	0	0	0	0
ceph_comp37347_c0_seq1	71	250	NA	NA	0	0	0	0	0
Contig10346	452	1496	1.00E-65	tr|G6DT49|G6DT49_DANPL	61	22	83	0	0
ceph_comp62071_c0_seq1	74	226	NA	NA	0	0	0	0	0
Contig14310	673	2736	3.00E-161	tr|E9GTU0|E9GTU0_DAPPU	315.81	41	397.99	0	0
silk_comp1443_c0_seq1	77	245	NA	NA	0	2	0	0	0
Contig772	100	2559	NA	NA	97.97	0	57.48	0	0
Contig17264	180	541	NA	NA	9	0	37	0	0
venom_comp99799_c2_seq1	62	445	NA	NA	0	1	8	0	0
ceph_comp87353_c1_seq3	76	548	NA	NA	2.72	0	0	0	0
Contig13372	273	893	2.00E-15	tr|E0VIT8|E0VIT8_PEDHC	19.15	2.44	1.36	0	0
Contig18817	64	427	NA	NA	3	0	6	0	0
ceph_comp88674_c3_seq1	460	1382	1.00E-35	tr|B7QBD4|B7QBD4_IXOSC	8.02	0	0	0	0
venom_comp87988_c0_seq1	51	379	NA	NA	0	1	9	0	0
ceph_comp95319_c0_seq3	94	995	NA	NA	29.85	1.22	22.16	0	0
ceph_comp12852_c0_seq1	35	208	NA	NA	0	0	0	0	0
Contig29511	66	814	NA	NA	31	0	47	0	0
ceph_comp78776_c1_seq1	41	220	NA	NA	0	0	0	0	0
venom_comp85817_c0_seq1	38	340	NA	NA	0	0	6	0	0
ceph_comp54808_c0_seq1	53	217	NA	NA	0	0	0	0	0
ceph_Contig1315	48	668	NA	NA	11	0	0	0	0
ceph_Contig794	81	796	NA	NA	21.01	0	1	0	0
ceph_comp2695787_c0_seq1	58	223	NA	NA	1	0	0	0	0
Contig4646	69	552	NA	NA	17	0	12	0	0
ceph_comp93716_c4_seq24	49	489	NA	NA	11.84	0	1	0	0
Contig14432	395	1656	2.00E-71	tr|F4X5U6|F4X5U6_ACREC	161.32	2	99.98	0	0
ceph_comp78389_c1_seq1	43	299	NA	NA	1	0	0	0	0
venom_comp83369_c0_seq1	55	299	NA	NA	0	0	0	0	0
ceph_comp65294_c0_seq1	194	583	9.00E-66	tr|E0VXZ0|E0VXZ0_PEDHC	10	0	0	0	0
ceph_comp40951_c0_seq1	65	226	NA	NA	0	0	0	0	0
ceph_comp1329760_c0_seq1	116	430	NA	NA	1	0	0	0	0
ceph_comp75318_c2_seq1	38	483	NA	NA	3.99	0	1.25	0	0
venom_comp109401_c0_seq1	44	311	NA	NA	0	0	0	0	0
ceph_comp81626_c0_seq1	47	270	NA	NA	2	0	0	0	0
ceph_comp1062511_c0_seq1	36	350	NA	NA	1	0	0	0	0
silk_comp10570_c0_seq1	304	1248	1.00E-111	tr|G3MMF3|G3MMF3_9ACAR	3.66	77.83	18.74	0	0
Contig2940	34	284	NA	NA	4	0	2	0	0
ceph_comp1643678_c0_seq1	37	237	NA	NA	2	0	0	0	0
Contig6428	105	501	9.00E-19	tr|B4NPX7|B4NPX7_DROWI	6	0	6	0	0
ceph_comp82794_c0_seq1	51	534	NA	NA	22	0	0	0	0
ceph_comp993113_c0_seq1	68	464	NA	NA	4	0	1	0	0
ceph_comp1571134_c0_seq1	41	215	NA	NA	2	0	0	0	0
venom_comp100700_c0_seq1	57	208	NA	NA	0	0	0	0	0
ceph_comp69073_c0_seq1	44	351	NA	NA	8	0	0	2	0
ceph_comp89800_c0_seq2	42	245	NA	NA	0	5	0	0	0
ceph_comp67683_c0_seq1	83	251	2.00E-39	tr|Q8X9Q3|Q8X9Q3_ECO57	1	0	0	0	0
ceph_comp55586_c0_seq1	93	424	NA	NA	8	0	0	0	1
Contig17498	185	635	3.00E-98	tr|E3PCI6|E3PCI6_ECOH1	6	0	7	0	0
Contig23958	45	448	NA	NA	2	0	14	0	1
silk_comp6816_c0_seq1	39	206	1.00E-25	tr|Q8I8E9|Q8I8E9_APIME	0	0.75	0	0	0
ceph_comp1403805_c0_seq1	47	222	NA	NA	0	0	0	0	0
ceph_comp2563862_c0_seq1	35	207	NA	NA	1	0	0	0	0
Contig18902	70	465	NA	NA	15	0	7	0	0
ceph_comp82834_c0_seq2	275	1219	4.00E-85	tr|G3MK20|G3MK20_9ACAR	344.15	14	25.15	0	0
ceph_comp68542_c0_seq1	70	447	5.00E-12	tr|F7E9Z0|F7E9Z0_XENTR	10	0	0	0	0
venom_comp80305_c1_seq1	74	223	NA	NA	5	0	0	0	0
Contig27296	50	431	NA	NA	10	2	0	0	0
Contig24478	58	932	NA	NA	27	0	29	0	0
silk_comp14202_c0_seq1	105	568	6.00E-59	tr|E7D1S5|E7D1S5_LATHE	6	29948.33	0	0	0
ceph_comp70635_c0_seq1	120	363	8.00E-32	tr|Q7T1G6|Q7T1G6_DANRE	3	0	0	0	0
ceph_comp85084_c0_seq2	201	708	9.00E-71	tr|B7P1K7|B7P1K7_IXOSC	17.7	1	0	0	0
Contig29302	35	297	NA	NA	11	0	0	0	0
venom_Contig2861	111	462	1.00E-12	tr|D7EJ45|D7EJ45_TRICA	0	0	0	0	0
Contig26747	336	2129	4.00E-118	tr|B7PNZ7|B7PNZ7_IXOSC	747.97	31	420.23	0	0
Contig5434	57	428	NA	NA	0	0	0	1	0
ceph_comp1591068_c0_seq1	38	383	NA	NA	1	0	0	0	0
ceph_comp89157_c0_seq1	55	235	NA	NA	2	0	0	0	0
Contig29266	70	1850	NA	NA	196.06	4	152.69	0	0
ceph_comp1393734_c0_seq1	37	221	NA	NA	2	0	0	0	0
Contig30740	44	366	NA	NA	0	0	0	0	0
Contig16753	71	456	NA	NA	7	2	5	0	0
venom_Contig10151	450	1601	3.00E-19	tr|B7PYG1|B7PYG1_IXOSC	113.44	3.49	100.7	0	0
ceph_comp2323_c0_seq1	34	215	NA	NA	1	0	0	0	0
Contig5750	52	844	NA	NA	34	1	61	0	0
ceph_Contig383	175	527	1.00E-18	tr|E0VXE5|E0VXE5_PEDHC	14	1	4	0	0
silk_comp8076_c0_seq1	65	205	NA	NA	0	1	0	0	0
ceph_comp63307_c1_seq1	53	282	NA	NA	2	0	0	0	0
ceph_comp2949600_c0_seq1	53	255	NA	NA	0	0	0	0	0
silk_comp14096_c0_seq1	170	575	3.00E-58	tr|B7PLM3|B7PLM3_IXOSC	6.62	3.77	0	0	0
venom_comp87208_c0_seq1	50	223	NA	NA	1	0	0	0	0
venom_comp108193_c1_seq2	83	1808	NA	NA	0	0	67.2	0	0
Contig15168	384	2904	2.00E-111	tr|B7Q5K2|B7Q5K2_IXOSC	928.46	43	509.79	1	0
ceph_comp2776375_c0_seq1	44	217	NA	NA	2	0	0	0	0
ceph_Contig10113	82	779	NA	NA	59.75	9.72	12.3	0	0
ceph_comp70231_c0_seq1	75	361	NA	NA	1	0	0	0	0
ceph_comp66842_c2_seq1	133	400	NA	NA	5	0	0	0	0
Contig11361	1315	4665	0	tr|B7PW52|B7PW52_IXOSC	405	36	294	0	0
ceph_comp96746_c1_seq1	42	251	NA	NA	1	0	0	0	0
Contig24123	58	1211	NA	NA	808.91	0	130	0	0
ceph_comp2061394_c0_seq1	72	217	8.00E-32	tr|Q8XAW6|Q8XAW6_ECO57	0	0	0	0	0
ceph_comp72511_c1_seq1	56	247	NA	NA	0	0	0	0	1
Contig18895	181	545	5.00E-12	tr|H3I500|H3I500_STRPU	4	1	3	0	0
ceph_comp66081_c0_seq2	46	451	NA	NA	0	0	0	0	0
ceph_comp54511_c0_seq2	59	296	NA	NA	0	0	0	0	0
Contig13708	297	1057	4.00E-104	tr|E2A3N4|E2A3N4_CAMFO	157	9	84.06	0	0
Contig28134	502	1729	2.00E-101	tr|G3MHB3|G3MHB3_9ACAR	380.95	27	206.95	0	0
ceph_comp68277_c0_seq1	51	216	NA	NA	0	0	0	0	0
Contig21171	57	549	NA	NA	13	0	0	0	0
ceph_comp1297935_c0_seq1	34	221	NA	NA	3	0	0	0	0
Contig20702	54	492	NA	NA	5	0	10	0	0
ceph_comp90090_c0_seq2	41	320	NA	NA	8	0	3	0	0
ceph_comp87129_c0_seq2	56	336	NA	NA	0	0	0	0	0
ceph_comp82552_c0_seq1	67	204	NA	NA	2	0	0	0	0
ceph_comp1369415_c0_seq1	44	230	NA	NA	0	0	0	0	0
venom_comp75820_c0_seq1	45	234	NA	NA	0	0	0	0	0
Contig17727	58	485	NA	NA	5	0	5	0	0
Contig25469	99	417	5.00E-17	tr|H9K348|H9K348_APIME	0	0	0	0	0
ceph_comp91566_c0_seq3	256	797	5.00E-53	tr|H0WQR0|H0WQR0_OTOGA	3.72	0	0	0	0
ceph_comp1828644_c0_seq1	41	229	NA	NA	0	0	0	0	0
ceph_comp85822_c0_seq1	71	215	NA	NA	2.87	0	0	0	0
Contig9470	139	419	NA	NA	32.93	1	16.01	0	0
ceph_comp82131_c1_seq1	108	340	NA	NA	2	0	0	0	0
ceph_comp81550_c0_seq1	45	344	NA	NA	3	0	0	0	0
silk_comp14155_c1_seq1	75	226	NA	NA	0	4	0	0	0
Contig13699	281	1392	5.00E-08	tr|D7EL07|D7EL07_TRICA	68.89	33.93	37.95	0	0
ceph_comp2868595_c0_seq1	47	233	NA	NA	1	0	0	0	0
ceph_comp389_c0_seq1	46	237	3.00E-14	tr|Q83Q33|Q83Q33_SHIFL	0	0	0	0	0
Contig13183	822	2468	4.00E-57	tr|B7PAH7|B7PAH7_IXOSC	140	1	70	0	1
venom_comp97429_c1_seq1	36	250	NA	NA	0	0	0	0	0
venom_comp77658_c0_seq1	67	203	1.00E-33	tr|C9QT93|C9QT93_ECOD1	0	0	0	0	0
venom_Contig8788	83	760	NA	NA	15.12	0	25.52	0	1
ceph_comp16502_c0_seq1	36	338	NA	NA	1	0	0	0	0
ceph_comp77996_c1_seq1	58	397	NA	NA	2	0	0	0	0
Contig23066	435	1515	1.00E-122	tr|B7Q097|B7Q097_IXOSC	1163	80	142	0	0
ceph_comp56512_c0_seq1	47	357	NA	NA	0	0	0	0	0
ceph_comp82029_c3_seq1	41	277	NA	NA	2	0	0	0	0
Contig17299	562	3575	8.00E-55	tr|H9IWS0|H9IWS0_BOMMO	4205.41	0	1507.54	0	0
venom_comp101618_c0_seq1	41	256	NA	NA	0	0	3.99	0	0
ceph_Contig12542	54	765	3.00E-60	tr|O61451|O61451_DROSI	10.4	1	9	0	0
ceph_comp61799_c0_seq2	71	213	NA	NA	1	0	0	0	0
Contig20856	542	2105	2.00E-107	sp|Q5RE54|GPC6_PONAB	66	5	94	0	0
ceph_comp79073_c1_seq1	35	211	NA	NA	1	0	0	0	0
ceph_comp6513_c0_seq1	50	241	NA	NA	1	0	0	0	0
Contig1642	66	876	NA	NA	0	0	0	0	0
Contig23542	104	313	4.00E-21	tr|B7Q1F4|B7Q1F4_IXOSC	0	0	0	0	0
Contig16350	180	928	7.00E-55	tr|A6N9X3|A6N9X3_ORNPR	14659.96	690	10556.71	0	0
Contig30066	34	295	NA	NA	5	0	0	0	0
Contig9312	61	421	NA	NA	2	0	0	1	0
venom_comp92216_c0_seq1	48	306	NA	NA	0	0	1	0	0
ceph_comp66700_c0_seq1	64	214	NA	NA	1	0	0	0	0
Contig3191	41	323	NA	NA	1	0	0	0	0
ceph_Contig1094	55	493	NA	NA	10	0	1	0	0
Contig16452	209	930	9.00E-28	tr|B7P4D6|B7P4D6_IXOSC	36	0	14	0	0
ceph_comp80348_c0_seq1	46	428	NA	NA	4	0	1	0	0
venom_comp79168_c0_seq1	39	317	NA	NA	1	0	4	0	0
ceph_Contig7526	49	512	NA	NA	0	0	0	0	0
Contig10227	227	829	4.00E-66	tr|B7PYJ0|B7PYJ0_IXOSC	23	0	13	0	0
ceph_Contig7413	74	716	NA	NA	0	0	0	0	0
silk_comp7667_c0_seq1	80	324	NA	NA	1	11	0	0	0
Contig15548	684	2849	5.00E-68	tr|E9G5D6|E9G5D6_DAPPU	36.83	4.86	71.78	0	0
ceph_comp63952_c1_seq1	40	246	NA	NA	0	0	0	0	0
ceph_comp75255_c1_seq1	51	255	NA	NA	1	0	0	0	0
ceph_comp800220_c0_seq1	230	692	1.00E-83	tr|B7Q7T0|B7Q7T0_IXOSC	12	0	0	0	0
Contig15328	1237	3777	8.00E-106	tr|F1P092|F1P092_CHICK	374.73	4.23	146.38	2	0
Contig22143	197	2638	9.00E-77	tr|B7Q1I8|B7Q1I8_IXOSC	3111.11	90.04	1864.63	0	0
venom_comp84790_c0_seq1	93	282	3.00E-23	tr|Q91943|Q91943_XIPMA	0	0	0	0	0
ceph_comp58724_c0_seq1	51	389	NA	NA	7	0	0	0	0
Contig23465	623	1870	3.00E-13	tr|A2EJ43|A2EJ43_TRIVA	72	0	32	0	0
venom_comp42104_c0_seq1	41	211	NA	NA	0	0	0	0	0
ceph_Contig1017	69	971	NA	NA	20	0	9.08	0	0
venom_comp109243_c1_seq1	46	458	NA	NA	1.42	0	0	0	0
venom_comp60860_c0_seq1	36	247	NA	NA	0	0	0	0	0
ceph_comp40908_c0_seq1	44	360	NA	NA	5	0	0	0	0
Contig19484	248	745	5.00E-107	tr|B7QF53|B7QF53_IXOSC	46	0	17	0	0
silk_comp15651_c0_seq1	61	502	NA	NA	0	25	0	1	0
ceph_comp80299_c0_seq1	60	699	NA	NA	14	0	0	0	0
ceph_comp68143_c0_seq1	82	249	3.00E-30	tr|Q57P77|Q57P77_SALCH	2	0	0	0	0
ceph_comp1934453_c0_seq1	43	225	NA	NA	0	0	0	0	1
ceph_comp83715_c0_seq2	48	478	NA	NA	5	0	0	0	0
venom_comp90895_c0_seq1	72	620	NA	NA	0	0	21	0	0
ceph_comp2927818_c0_seq1	32	218	NA	NA	1	0	0	0	0
ceph_comp85257_c1_seq1	48	422	NA	NA	1	0	0	0	0
ceph_comp91652_c1_seq1	46	307	NA	NA	6	0	0	0	0
ceph_comp62578_c0_seq1	50	324	NA	NA	0	0	0	0	0
venom_comp88540_c0_seq1	39	348	NA	NA	0	0	1	0	0
ceph_comp79991_c0_seq1	50	436	NA	NA	3	0	0	0	0
Contig12421	93	1802	NA	NA	134	1	17.01	0	0
Contig21751	908	2867	0	tr|G1KUF6|G1KUF6_ANOCA	223	32	156	0	0
Contig14858	1070	5079	1.00E-25	tr|H3A2Y7|H3A2Y7_LATCH	437.82	22.08	351.78	0	0
venom_comp957588_c0_seq1	33	229	NA	NA	0	0	0	0	0
Contig22010	387	1164	1.00E-40	tr|H2UGX4|H2UGX4_TAKRU	21	2	34	0	0
venom_comp51358_c0_seq1	32	202	NA	NA	0	0	0	0	0
Contig19677	31	529	NA	NA	13	0	20	0	0
ceph_comp94706_c1_seq3	77	276	1.00E-11	tr|E9H133|E9H133_DAPPU	0	0	0	0	0
ceph_comp85924_c2_seq1	65	202	NA	NA	0	0	0	0	0
ceph_comp25858_c0_seq1	39	240	NA	NA	0	0	0	0	0
venom_Contig9657	308	2681	4.00E-45	tr|H2TA74|H2TA74_TAKRU	0	0	15.54	0	0
Contig14718	1133	8080	0	tr|C3ZE43|C3ZE43_BRAFL	578.57	87.12	222.98	1	0
ceph_comp92038_c0_seq2	157	474	NA	NA	124.77	4	0	0	0
Contig28416	445	3565	6.00E-20	tr|E0VL45|E0VL45_PEDHC	179.25	23.89	106	0	0
ceph_comp1146390_c0_seq1	61	237	NA	NA	0	0	0	0	0
ceph_comp62051_c0_seq1	60	324	NA	NA	0	0	0	0	0
ceph_comp2262003_c0_seq1	47	284	NA	NA	3	0	0	0	0
Contig15768	56	722	NA	NA	10	0	4	0	0
Contig15191	497	1575	5.00E-78	sp|Q175F8|GLYR1_AEDAE	168.89	5.65	45.11	0	0
ceph_comp1090812_c0_seq1	39	256	NA	NA	2	0	0	0	0
Contig20392	76	552	NA	NA	5	1	7	0	0
Contig22190	96	2234	NA	NA	66	14.92	68	0	0
venom_Contig8609	103	313	1.00E-13	tr|Q4RJF5|Q4RJF5_TETNG	0	3	0	0	0
ceph_comp1397136_c0_seq1	31	254	NA	NA	3	2	0	0	0
ceph_comp70086_c0_seq1	57	258	NA	NA	3	0	0	0	0
Contig8822	379	1512	4.00E-117	tr|G3MM59|G3MM59_9ACAR	438	32	371	0	0
ceph_comp87383_c0_seq1	49	481	NA	NA	9.88	0	0	0	0
ceph_comp86809_c0_seq2	194	970	6.00E-15	tr|A2FNS2|A2FNS2_TRIVA	18.78	0	5.04	0	0
ceph_comp75494_c2_seq1	75	229	4.00E-39	tr|Q8X7M8|Q8X7M8_ECO57	0	0	0	0	0
ceph_comp2606653_c0_seq1	71	215	2.00E-19	tr|E4XKI8|E4XKI8_OIKDI	0	1	0	0	1
venom_comp88463_c0_seq1	74	224	2.00E-24	tr|Q8ZRQ3|Q8ZRQ3_SALTY	0	0	0	0	0
venom_comp95603_c2_seq1	103	313	NA	NA	0	0	0	0	1
ceph_comp62019_c0_seq1	43	317	NA	NA	3	0	0	0	0
ceph_comp1980010_c0_seq1	45	243	NA	NA	1	0	0	0	0
ceph_comp896828_c0_seq1	36	237	NA	NA	3	0	0	0	0
ceph_comp68835_c0_seq1	52	210	NA	NA	0	0	0	0	0
Contig5742	77	234	NA	NA	1	0	0	0	0
venom_comp73928_c0_seq1	88	266	1.00E-42	tr|Q8FFP7|Q8FFP7_ECOL6	0	0	2	0	0
ceph_comp78654_c0_seq1	112	441	NA	NA	4	0	0	0	1
ceph_comp2501055_c0_seq1	30	228	NA	NA	2	0	0	0	0
ceph_comp75767_c0_seq2	49	323	NA	NA	1	0	0	0	0
ceph_comp1144779_c0_seq1	49	219	NA	NA	1	0	0	0	0
ceph_comp45886_c0_seq1	78	246	NA	NA	1	0	0	0	0
ceph_comp95079_c2_seq17	82	2113	NA	NA	0	0	0	0	0
Contig29594	543	1807	2.00E-131	tr|B4MK54|B4MK54_DROWI	69	27	78	0	0
ceph_comp2496500_c0_seq1	40	207	NA	NA	1	0	0	0	0
venom_comp103620_c0_seq2	46	546	NA	NA	0	0	0	0	0
venom_comp107824_c1_seq1	385	2382	1.00E-17	tr|H3JNJ0|H3JNJ0_STRPU	331.67	67.29	79500.74	0	0
venom_comp108053_c3_seq5	39	229	NA	NA	0	0	0	0	0
ceph_comp604753_c0_seq1	43	245	NA	NA	1	0	0	0	0
ceph_comp59058_c0_seq1	43	229	NA	NA	3	0	0	0	0
ceph_comp95482_c4_seq1	38	248	NA	NA	4	0	0	0	0
ceph_comp90675_c2_seq1	41	339	NA	NA	5	0	0	0	0
ceph_comp55915_c0_seq1	42	343	NA	NA	2	0	0	0	0
venom_comp67419_c0_seq1	49	658	NA	NA	5	0	13	0	0
ceph_comp89309_c0_seq1	167	1092	9.00E-131	tr|E3PP69|E3PP69_ECOH1	33	0	43	3	0
ceph_comp92907_c0_seq4	147	445	5.00E-21	tr|H9GXY1|H9GXY1_DANRE	27	1.99	12	0	1
Contig20839	56	725	NA	NA	10.04	0	7	0	0
Contig22993	991	3171	2.00E-166	tr|G3MKP6|G3MKP6_9ACAR	4637.35	152	3054	0	0
venom_comp104391_c2_seq2	54	628	NA	NA	3.37	0	9.61	0	0
venom_comp101527_c0_seq1	48	931	NA	NA	0	0	10	0	0
ceph_comp10161_c0_seq1	74	222	NA	NA	0	0	0	0	0
Contig842	175	752	NA	NA	5	0	18	0	0
Contig3406	171	560	1.00E-10	tr|Q6NX24|Q6NX24_XENTR	0	0	7	0	0
ceph_comp65761_c0_seq1	66	306	NA	NA	2	0	0	0	0
Contig26811	145	976	NA	NA	10	0	10	0	0
ceph_comp87574_c0_seq2	38	262	NA	NA	6	0	0	0	0
venom_comp13227_c0_seq1	51	281	NA	NA	0	0	1	0	0
ceph_comp690230_c0_seq1	49	351	NA	NA	3	0	0	0	0
ceph_comp40904_c0_seq1	95	289	NA	NA	7	0	4	0	0
Contig21909	103	310	8.00E-08	tr|B7PA26|B7PA26_IXOSC	3	0	1	0	0
ceph_comp81339_c2_seq1	38	256	NA	NA	0	0	0	0	0
ceph_comp877281_c0_seq1	75	406	NA	NA	6	0	0	0	0
venom_comp100447_c0_seq1	83	271	NA	NA	0	0	0	0	0
ceph_comp78163_c2_seq1	89	268	1.00E-12	tr|Q4RRG2|Q4RRG2_TETNG	0	0	0	0	0
ceph_comp68401_c0_seq1	41	290	NA	NA	2	1	0	0	0
Contig16205	53	1115	NA	NA	23.98	0	15	0	0
Contig10909	289	3181	2.00E-26	tr|E0W3S1|E0W3S1_PEDHC	1405.06	0	429.05	0	0
venom_comp69043_c1_seq1	62	242	2.00E-11	tr|G1MU17|G1MU17_MELGA	1	0	0	0	0
ceph_comp96784_c0_seq1	51	253	NA	NA	111	1	12	0	0
venom_Contig335	57	713	NA	NA	1	0	7	0	0
venom_comp98145_c1_seq1	66	458	NA	NA	0	0	8	0	0
venom_comp107743_c1_seq13	449	2270	6.00E-10	tr|E9G1W5|E9G1W5_DAPPU	75.53	0	49.33	3	0
ceph_comp96562_c1_seq7	72	287	NA	NA	1	0	0	0	0
ceph_comp860068_c0_seq1	81	245	NA	NA	2	0	0	0	0
Contig11805	66	1463	NA	NA	85	3	58	0	0
ceph_comp84031_c0_seq1	44	407	NA	NA	0	0	0	0	0
venom_comp75477_c0_seq1	53	207	NA	NA	0	0	3	0	0
Contig30514	101	478	2.00E-09	tr|E2ADI9|E2ADI9_CAMFO	2	0	14	0	0
ceph_comp93809_c0_seq6	50	254	NA	NA	0	0	0	0	0
Contig14380	1162	6490	0	tr|B7P803|B7P803_IXOSC	177.76	7.41	180.18	1	0
ceph_comp679139_c0_seq1	47	360	NA	NA	10	0	1	0	0
Contig24628	251	753	3.00E-61	tr|H3IYW1|H3IYW1_STRPU	39	3	5	0	0
ceph_comp56589_c0_seq1	54	201	NA	NA	4	0	0	0	0
Contig3358	47	543	NA	NA	20	3	5	0	0
ceph_comp85765_c1_seq2	67	1025	NA	NA	23.48	0	6.85	0	0
Contig27440	730	2219	0	tr|C3XW96|C3XW96_BRAFL	162	10	94	0	0
Contig8819	574	1856	0	tr|B7PSM0|B7PSM0_IXOSC	2747.02	101	1055	2	0
ceph_comp82362_c1_seq1	61	222	NA	NA	0	0	1	0	0
Contig12409	606	2579	0	tr|E0VAE8|E0VAE8_PEDHC	1141.84	6.66	346.91	0	0
ceph_comp69160_c0_seq1	32	239	NA	NA	3	0	0	0	0
venom_comp1052436_c0_seq1	41	212	NA	NA	0	0	2	0	0
ceph_comp3439_c0_seq1	74	225	2.00E-26	tr|G7RIY6|G7RIY6_ECOC1	0	0	0	0	0
Contig22675	50	533	NA	NA	13	0	8	0	1
ceph_comp4834_c0_seq1	38	233	NA	NA	1	0	1	0	0
ceph_comp84392_c0_seq1	190	572	2.00E-58	tr|B7QBU3|B7QBU3_IXOSC	14	0	0	0	0
Contig16218	68	821	NA	NA	14	0	2	0	0
ceph_comp1122695_c0_seq1	38	255	NA	NA	4	0	0	0	0
Contig6259	548	2273	1.00E-41	tr|F7ISV9|F7ISV9_CALJA	117.87	15.21	67.01	0	0
ceph_comp96131_c0_seq5	38	250	NA	NA	0	0	0	0	0
ceph_comp88283_c0_seq1	52	203	NA	NA	0	0	0	0	0
ceph_Contig13700	65	704	NA	NA	4.3	0	7.2	0	0
ceph_comp3036675_c0_seq1	119	358	1.00E-66	tr|C9R0C0|C9R0C0_ECOD1	2	0	0	0	0
Contig25464	349	2512	8.00E-155	tr|B7Q6T8|B7Q6T8_IXOSC	407.02	120.3	535.87	0	1
venom_comp106847_c0_seq3	304	1559	2.00E-73	tr|D6WUS8|D6WUS8_TRICA	3.9	8.77	26.02	1	0
ceph_comp91796_c1_seq1	57	229	NA	NA	0	0	0	0	0
Contig20017	55	379	NA	NA	6	0	0	0	0
Contig19867	82	734	NA	NA	31	0	29	0	0
Contig27539	583	4076	4.00E-172	tr|E9IWW4|E9IWW4_SOLIN	731.34	44.57	585.69	0	0
ceph_comp71704_c1_seq1	37	320	NA	NA	5	0	0	0	0
ceph_comp53665_c0_seq1	39	229	NA	NA	0	0	0	0	0
venom_comp106707_c1_seq3	78	235	NA	NA	0	0	0	0	0
Contig28403	114	3291	NA	NA	1575.69	355.65	5146.86	0	0
ceph_comp2172784_c0_seq1	57	293	NA	NA	0	0	0	0	0
Contig26234	88	695	NA	NA	33.49	3	61.81	0	0
Contig22391	47	597	NA	NA	21.12	0	5.47	0	0
ceph_Contig13854	42	347	NA	NA	4	0	0	0	0
ceph_Contig2553	54	573	NA	NA	3.64	0	0	0	0
ceph_comp89426_c1_seq1	60	334	NA	NA	1	0	0	0	0
ceph_comp94902_c0_seq1	52	461	NA	NA	8	0	0	0	0
venom_comp98785_c0_seq4	53	265	NA	NA	3	0	0	0	0
Contig24391	55	1250	NA	NA	34	0	0	0	0
Contig10772	52	1238	NA	NA	83	0	80.26	0	0
ceph_comp2801682_c0_seq1	32	216	NA	NA	1	0	0	0	0
ceph_comp1569410_c0_seq1	47	268	NA	NA	0	0	0	0	0
Contig30107	49	829	NA	NA	11	0	9	0	0
Contig70	631	2690	4.00E-62	tr|B7PVK0|B7PVK0_IXOSC	3974.73	191.65	20.01	0	0
venom_comp106384_c0_seq7	68	541	NA	NA	44.39	1.51	18.37	0	0
venom_comp96215_c1_seq1	62	219	NA	NA	3.04	0	3	0	0
ceph_comp96595_c1_seq3	61	820	NA	NA	0	0	2.84	0	0
ceph_comp88183_c1_seq5	62	725	NA	NA	17.56	0	8.37	0	0
venom_comp95730_c0_seq1	37	221	NA	NA	0	0	0	0	0
Contig374	1141	3943	3.00E-108	tr|B7P3M4|B7P3M4_IXOSC	542.56	1597.65	9251.12	0	0
ceph_comp69826_c1_seq1	36	201	NA	NA	0	0	0	0	0
Contig26043	49	319	NA	NA	0	0	0	0	0
ceph_comp1244533_c0_seq1	65	461	NA	NA	4	0	0	0	0
Contig5280	34	259	NA	NA	0	0	0	0	0
Contig8949	750	2829	0	tr|B7PEI1|B7PEI1_IXOSC	1353.12	72.96	731.24	0	0
Contig16188	64	765	NA	NA	13	8	12	0	0
ceph_comp27139_c0_seq1	54	225	NA	NA	0	0	0	0	0
Contig28772	90	1148	NA	NA	28	1	8.39	0	0
ceph_comp83673_c3_seq1	86	260	2.00E-09	tr|E2C598|E2C598_HARSA	0	2	0	0	0
Contig4531	89	1868	NA	NA	98.9	0	112.99	0	0
Contig15321	69	1582	NA	NA	104.48	0	157	0	0
Contig30550	239	735	2.00E-114	tr|D2A164|D2A164_TRICA	2	0	4	0	0
ceph_comp64509_c0_seq2	40	211	NA	NA	0	0	0	0	0
Contig28344	254	898	NA	NA	29	0	12	0	0
ceph_comp1339702_c0_seq1	45	340	NA	NA	3	0	0	0	0
Contig28473	90	695	NA	NA	23.41	0	1	0	0
ceph_comp72009_c1_seq1	84	254	2.00E-41	tr|Q8X5M6|Q8X5M6_ECO57	1	0	0	0	0
venom_comp108238_c1_seq2	53	510	NA	NA	5.09	0	1.93	0	1
venom_comp85033_c0_seq1	39	203	NA	NA	0	0	0	0	0
ceph_comp60852_c0_seq1	55	269	NA	NA	2	0	0	0	0
Contig17938	60	686	NA	NA	13	1	6	0	0
ceph_comp960334_c0_seq1	50	244	NA	NA	3	0	0	0	0
ceph_comp1042983_c0_seq1	55	214	NA	NA	1	0	0	0	0
ceph_comp1004160_c0_seq1	72	221	NA	NA	2	0	0	0	0
ceph_comp1574772_c0_seq1	46	214	NA	NA	0	0	0	0	0
venom_comp85328_c0_seq1	42	255	NA	NA	0	0	4	0	0
Contig3779	45	451	NA	NA	2	0	2	0	0
ceph_comp45232_c0_seq1	44	400	NA	NA	4	0	0	0	0
ceph_comp96017_c1_seq1	55	212	NA	NA	1	0	0	0	0
Contig27944	62	1343	NA	NA	42.21	2.35	79.38	0	0
venom_comp108040_c2_seq7	45	456	NA	NA	0	0	9.06	0	0
Contig1305	349	1317	6.00E-21	tr|A9QQ68|A9QQ68_LYCSI	1054	92	1073	0	0
Contig15742	1149	5211	0	tr|A3FMR3|A3FMR3_BIOGL	900.93	313.75	402.03	0	0
ceph_comp2035645_c0_seq1	49	201	NA	NA	1	0	0	0	0
Contig3212	49	487	NA	NA	6	0	7	0	0
Contig3123	455	2894	3.00E-133	tr|H9KIA1|H9KIA1_APIME	2774.6	289.62	2293.75	1	0
ceph_comp932089_c0_seq1	83	250	NA	NA	2	0	0	0	0
silk_comp17435_c0_seq2	91	274	NA	NA	72	9	6	0	0
ceph_comp68767_c0_seq1	49	550	NA	NA	2	0	0	0	0
Contig26353	864	3808	1.00E-18	tr|G3WPB0|G3WPB0_SARHA	164	13	132	0	0
venom_comp109354_c0_seq9	37	275	NA	NA	0	0	0	0	0
Contig4878	48	369	NA	NA	0	0	0	0	0
Contig10085	64	342	NA	NA	0	0	0	0	0
Contig13868	1147	4130	0	tr|E9FUI3|E9FUI3_DAPPU	184.06	0.89	161.25	0	0
ceph_comp4810_c0_seq1	44	336	NA	NA	0	0	0	0	0
venom_comp103579_c0_seq1	47	215	NA	NA	0	0	0	0	0
ceph_comp87811_c0_seq1	86	304	NA	NA	4	0	0	0	0
ceph_comp4840666_c0_seq1	79	241	NA	NA	0	0	0	0	0
Contig4404	54	582	NA	NA	12	0	24	0	0
ceph_comp32694_c0_seq1	43	203	NA	NA	0	0	0	0	0
Contig28919	57	426	NA	NA	3	0	7	0	0
ceph_comp796273_c0_seq1	63	207	NA	NA	5	0	0	0	0
Contig26445	571	3259	2.00E-142	tr|H9KM71|H9KM71_APIME	858.8	36.68	655.61	0	0
ceph_comp19427_c0_seq1	59	209	NA	NA	3	0	0	0	0
venom_comp107352_c2_seq2	73	937	NA	NA	29.68	0	35	0	0
Contig23571	126	1295	1.00E-28	tr|F7DKR6|F7DKR6_XENTR	883	120	900	0	0
ceph_comp2731816_c0_seq1	44	249	NA	NA	2	0	0	0	0
ceph_comp3357056_c0_seq1	60	230	NA	NA	1	0	0	0	0
silk_comp13351_c2_seq1	68	468	7.00E-47	tr|A7XDH3|A7XDH3_DROAN	5	8	1	0	0
Contig11152	481	1799	3.00E-86	tr|H9KLG9|H9KLG9_APIME	104	7	123	0	0
Contig21823	67	1719	NA	NA	154	28	266	0	0
ceph_comp10748_c0_seq1	71	338	NA	NA	4	0	0	0	0
silk_comp8143_c0_seq1	48	224	NA	NA	0	1	0	0	0
venom_comp105997_c1_seq1	114	1305	NA	NA	109.99	1	102.3	0	0
Contig11570	243	1164	1.00E-68	tr|H0X830|H0X830_OTOGA	19.57	2.04	10.99	0	0
ceph_comp88400_c0_seq2	90	1051	NA	NA	14.86	1	0	0	0
Contig21001	72	379	NA	NA	10	0	6	0	0
venom_comp76360_c0_seq1	205	618	4.00E-68	tr|Q7QI79|Q7QI79_ANOGA	0	4.14	4.1	0	0
ceph_comp1115795_c0_seq1	70	217	NA	NA	0	0	0	0	0
ceph_comp92185_c2_seq1	41	279	NA	NA	0	0	0	0	0
Contig15843	43	374	NA	NA	2	0	2	0	0
Contig29981	82	543	NA	NA	11	0	6	0	0
silk_comp15730_c0_seq1	91	574	NA	NA	0	22	0	0	0
ceph_comp93808_c6_seq5	49	479	NA	NA	1.5	0	0	0	0
venom_comp67990_c0_seq1	71	249	NA	NA	0	0	2	0	0
Contig5126	72	467	NA	NA	5	1	8	0	0
venom_comp71937_c0_seq1	40	244	NA	NA	0	0	1	0	0
venom_comp77889_c0_seq1	72	220	3.00E-34	tr|Q1RAR2|Q1RAR2_ECOUT	0	0	0	0	0
venom_comp110195_c0_seq15	47	210	NA	NA	0	0	0	0	1
silk_Contig34	283	850	2.00E-11	tr|C3YHP3|C3YHP3_BRAFL	230.31	20.87	166.47	1	0
ceph_comp19965_c0_seq1	38	237	NA	NA	0	0	0	0	0
Contig11308	512	2449	7.00E-166	tr|H2ZYS3|H2ZYS3_LATCH	1047.98	122.05	765.14	0	0
ceph_comp82527_c0_seq1	42	263	NA	NA	0	0	0	0	0
ceph_comp49172_c0_seq1	70	213	4.00E-26	tr|B7PVE7|B7PVE7_IXOSC	0	0	0	0	0
ceph_comp2162133_c0_seq1	56	247	NA	NA	0	0	0	0	0
ceph_comp3001149_c0_seq1	45	202	NA	NA	2	0	0	0	0
Contig26247	60	662	NA	NA	39	5	33	0	0
Contig20730	117	354	2.00E-13	tr|E9G040|E9G040_DAPPU	5	0	1	0	0
Contig4862	637	2191	1.00E-45	tr|F6Y576|F6Y576_XENTR	85	5	30	0	0
Contig486	494	1976	6.00E-37	tr|C3ZW37|C3ZW37_BRAFL	27	533	31	0	0
venom_comp1085248_c0_seq1	36	215	NA	NA	0	0	0	0	0
Contig3585	59	280	NA	NA	0	0	2	0	0
ceph_comp78163_c1_seq1	130	390	1.00E-17	tr|E7EZZ4|E7EZZ4_DANRE	3	0	0	0	0
ceph_Contig412	53	587	NA	NA	15	0	5	0	0
venom_comp95971_c2_seq1	39	214	NA	NA	0	0	0	0	0
venom_comp109195_c6_seq1	46	235	NA	NA	0	0	0	0	0
ceph_comp81930_c0_seq1	308	960	3.00E-20	tr|H9H6F5|H9H6F5_MONDO	36	0	0	0	0
venom_comp76769_c0_seq2	66	708	NA	NA	30.81	5.27	23.49	0	0
ceph_comp78278_c0_seq1	47	540	NA	NA	1	0	1	0	0
venom_Contig9295	53	307	NA	NA	3	0	0	0	0
silk_comp17544_c1_seq4	80	246	NA	NA	0	3.03	0	0	0
ceph_Contig3334	921	5032	6.00E-135	sp|P22648|FAS2_SCHAM	67.82	0	126.34	0	0
ceph_comp24203_c1_seq1	63	225	NA	NA	0	0	0	0	0
Contig9800	120	1414	8.00E-20	tr|G1M9D8|G1M9D8_AILME	320.19	31	305.04	1	0
ceph_comp35921_c0_seq1	45	221	NA	NA	0	0	0	0	0
ceph_Contig3314	65	1078	NA	NA	69	1	30	0	0
Contig24731	79	1444	NA	NA	88	3	60	0	0
Contig6431	41	368	NA	NA	6	0	2	0	0
ceph_comp1093371_c0_seq1	51	228	NA	NA	1	0	0	0	0
Contig1115	496	2242	5.00E-148	tr|B7PE51|B7PE51_IXOSC	256	18	238	0	0
venom_comp99548_c0_seq1	44	215	NA	NA	0	0	0	0	0
Contig19527	59	527	NA	NA	6	0	0	0	0
ceph_comp89479_c1_seq2	128	434	1.00E-10	tr|C3YFI0|C3YFI0_BRAFL	0	0	0	0	0
ceph_comp1115507_c0_seq1	33	217	NA	NA	4	0	0	0	0
ceph_comp29018_c0_seq1	67	241	NA	NA	2	0	0	0	0
ceph_comp21178_c0_seq1	67	259	NA	NA	0	0	0	0	0
Contig16192	69	454	NA	NA	10	0	4	0	0
ceph_comp3253287_c0_seq1	44	215	NA	NA	1	0	0	0	0
ceph_comp91106_c1_seq2	283	1123	1.00E-14	tr|B7PSQ5|B7PSQ5_IXOSC	177.01	2.34	43.31	0	0
ceph_comp75703_c0_seq1	31	223	NA	NA	0	0	0	0	0
ceph_comp562245_c0_seq1	39	408	NA	NA	5	0	0	0	0
ceph_comp81107_c1_seq1	49	213	NA	NA	0	0	0	0	0
ceph_comp990094_c0_seq1	51	233	NA	NA	2	0	0	0	0
ceph_comp66822_c0_seq1	77	234	NA	NA	0	0	0	0	0
Contig18514	103	376	NA	NA	2	0	0	0	0
venom_Contig2556	52	278	NA	NA	0	0	5.1	0	0
venom_comp95864_c0_seq1	73	470	NA	NA	15	0	14	0	0
ceph_comp7582_c1_seq1	36	312	NA	NA	0	0	0	0	0
ceph_comp82825_c2_seq2	51	329	NA	NA	0	0	0	0	0
venom_comp1476347_c0_seq1	69	210	6.00E-14	tr|E0VIW7|E0VIW7_PEDHC	0	0	1	0	0
Contig13581	507	4412	1.00E-16	tr|B7PS66|B7PS66_IXOSC	808.99	35.86	451.77	1	0
Contig18858	75	1263	1.00E-06	tr|F6XTB9|F6XTB9_CIOIN	35	5	32	0	0
Contig11935	313	1226	7.00E-62	tr|B7PWR0|B7PWR0_IXOSC	36.91	12.34	28	0	0
ceph_comp7626_c0_seq1	75	227	NA	NA	2	0	0	0	0
Contig25935	552	2010	1.00E-63	tr|B4L7F1|B4L7F1_DROMO	147.06	6	44	0	0
venom_Contig2236	73	461	3.00E-14	tr|B7P5Z2|B7P5Z2_IXOSC	1.12	0	0	0	0
ceph_Contig683	63	709	NA	NA	13	0	3	0	0
Contig3899	71	1747	NA	NA	102	0	94	0	0
Contig29490	73	629	NA	NA	97	1	61	0	0
venom_comp94051_c2_seq1	75	228	NA	NA	0	0	0	0	0
ceph_comp76588_c0_seq1	51	203	NA	NA	3	0	0	0	0
Contig20148	40	553	NA	NA	18	0	14	0	0
Contig8866	445	2679	2.00E-101	tr|F7GEH2|F7GEH2_MONDO	79.95	7.21	61.42	0	0
Contig18961	39	410	NA	NA	10	0	3	0	0
ceph_comp6698_c0_seq1	40	208	NA	NA	1	0	0	0	0
Contig5804	72	555	NA	NA	3	0	23	1	0
Contig30527	35	272	NA	NA	3	0	2	0	0
Contig22742	530	2739	0	tr|H9K0H0|H9K0H0_APIME	3549.08	225	1275	0	0
ceph_comp1169689_c0_seq1	38	245	NA	NA	0	0	0	0	0
Contig19843	160	481	NA	NA	17	1	5	0	0
ceph_comp1000095_c0_seq1	77	615	NA	NA	9	1	0	0	0
ceph_comp1122070_c0_seq1	58	483	NA	NA	3	0	0	0	0
Contig10197	56	1516	NA	NA	519.92	1.2	330.62	0	0
venom_comp105935_c0_seq2	316	1381	9.00E-55	tr|A9QQB1|A9QQB1_LYCSI	21.85	0	7183.12	0	0
ceph_comp74797_c0_seq1	73	288	NA	NA	1	0	0	0	0
venom_Contig4829	58	1634	NA	NA	13.6	0	14.95	0	0
Contig15694	1599	6000	6.00E-52	tr|B7PB79|B7PB79_IXOSC	866.48	286.15	422.21	0	0
ceph_comp79480_c0_seq1	39	217	NA	NA	0	0	0	0	0
ceph_comp1129989_c0_seq1	71	233	NA	NA	3	0	0	0	0
ceph_comp2099013_c0_seq1	36	207	NA	NA	1	0	0	0	0
Contig27132	60	582	NA	NA	11	0	7	0	0
Contig9114	217	1632	5.00E-28	tr|H3HI96|H3HI96_STRPU	70.1	37	79	0	0
Contig3516	67	563	NA	NA	4	0	7	0	0
Contig18202	67	602	NA	NA	8	0	10	0	0
ceph_comp78027_c1_seq1	108	399	NA	NA	17	0	0	0	0
[truncated: 95,219 more rows]
