# Supplementary material for: Multi-tissue transcriptomics of the black widow spider reveals expansions, co-options, and functional processes of the silk gland gene toolkit
Source: BMC Genomics. 2014 Jun 11;15(1):365. doi: 10.1186/1471-2164-15-365 (PMC4200122; doi:10.1186/1471-2164-15-365)
Supplement: Supplementary file 5 — Additional file 5: GO and GO SLIM Annotation. A table showing the GO term annotation of both silk gland-specific transcripts (SSTs) and non-silk gland specific transcripts (nSSTs) using both the full GO and the GO SLIM annotations based on UniProtKB and PFAM homology. (XLSX 399 KB) [file 12864_2013_6107_MOESM5_ESM.xlsx]

## Sheet: UniProt Full GO Terms
	GO Description	Wallenius P-Value For Enrichment	Wallenius FDR for Enriched	Wallenius P-Value for Depletion	Wallenius FDR for Depletion	HyperGeometric P-Value for Enrichment	HyperGeometric FDR for Enrichment	HyperGeometric P-Value for Depletion	HyperGeometic FDR for Depletion	SSTs with GO Term	UATs (eCPM >= 1) with GO Term
GO:0005524	ATP binding	0.999999	1	6.33862e-06	0.0191109	0.999999	1	6.27818e-06	0.0189287	2	1071
GO:0005622	intracellular	0.999984	1	7.22819e-05	0.108965	0.999984	1	7.25077e-05	0.109305	5	1255
GO:0003676	nucleic acid binding	0.999946	1	0.000205234	0.154695	0.999945	1	0.000209542	0.157942	6	1276
GO:0000166	nucleotide binding	0.999954	1	0.000153941	0.154695	0.999955	1	0.000152116	0.152877	8	1502
GO:0005737	cytoplasm	1	1	0.000483528	0.291567	1	1	0.551263	1	0	489
GO:0005634	nucleus	0.999847	1	0.000773188	0.388527	0.999851	1	0.000756017	0.379898	3	854
GO:0016772	transferase activity, transferring phosphorus-containing groups	1	1	0.00110202	0.474656	1	1	0.969972	1	0	438
GO:0006468	protein phosphorylation	1	1	0.00195887	0.738249	1	1	0.984872	1	0	402
GO:0004672	protein kinase activity	1	1	0.0022507	0.753985	1	1	0.984872	1	0	393
GO:0016337	cell-cell adhesion	0.0139907	1	0.999293	1	0.0135894	1	0.999324	1	2	12
GO:0046797	viral procapsid maturation	0.0149289	1	1	1	0.0151276	1	1	1	1	1
GO:0019013	viral nucleocapsid	0.0150573	1	1	1	0.0151276	1	1	1	1	1
GO:0019695	choline metabolic process	0.0155515	1	1	1	0.0151276	1	1	1	1	1
GO:0002526	acute inflammatory response	0.0160977	1	1	1	0.0151276	1	1	1	1	1
GO:0002544	chronic inflammatory response	0.0160977	1	1	1	0.0151276	1	1	1	1	1
GO:0015939	pantothenate metabolic process	0.0160977	1	1	1	0.0151276	1	1	1	1	1
GO:0033089	positive regulation of T cell differentiation in thymus	0.0160977	1	1	1	0.0151276	1	1	1	1	1
GO:0004344	glucose dehydrogenase activity	0.0176411	1	1	1	0.0151276	1	1	1	1	1
GO:0016706	oxidoreductase activity, acting on paired donors, with incorporation or reduction of molecular oxygen, 2-oxoglutarate as one donor, and incorporation of one atom each of oxygen into both donors	0.0176703	1	0.997818	1	0.0181269	1	0.997741	1	3	37
GO:0015889	cobalamin transport	0.0177197	1	0.998964	1	0.0183701	1	0.998906	1	2	14
GO:0050661	NADP binding	0.0199618	1	0.997416	1	0.0194667	1	0.997504	1	3	38
GO:0019079	viral genome replication	0.0215203	1	0.998594	1	0.0209881	1	0.998647	1	2	15
GO:0016811	hydrolase activity, acting on carbon-nitrogen (but not peptide) bonds, in linear amides	0.0220251	1	0.998543	1	0.0209881	1	0.998647	1	2	15
GO:0003333	amino acid transmembrane transport	0.0248453	1	0.998236	1	0.0237512	1	0.998353	1	2	16
GO:0015171	amino acid transmembrane transporter activity	0.0248453	1	0.998236	1	0.0237512	1	0.998353	1	2	16
GO:0031419	cobalamin binding	0.0264599	1	0.998045	1	0.0266544	1	0.998023	1	2	17
GO:0005615	extracellular space	0.0282456	1	0.995799	1	0.0286267	1	0.995721	1	3	44
GO:0004866	endopeptidase inhibitor activity	0.0285187	1	0.997794	1	0.0295461	1	0.983309	1	2	18
GO:0010951	negative regulation of endopeptidase activity	0.0285187	1	0.997794	1	0.0296928	1	0.997653	1	2	18
GO:0003993	acid phosphatase activity	0.0288482	1	0.997755	1	0.0296928	1	0.997653	1	2	18
GO:0016787	hydrolase activity	0.0289162	1	0.9837	1	0.0296928	1	0.997653	1	23	1007
GO:0004446	inositol-hexakisphosphate phosphatase activity	0.0289762	1	0.999788	1	0.0296928	1	0.997653	1	1	2
GO:0052826	inositol hexakisphosphate 2-phosphatase activity	0.0289762	1	0.999788	1	0.0300278	1	0.999773	1	1	2
GO:0008484	sulfuric ester hydrolase activity	0.0294466	1	0.997683	1	0.0300278	1	0.999773	1	2	18
GO:0030748	amine N-methyltransferase activity	0.0300183	1	0.999773	1	0.0300278	1	0.999773	1	1	2
GO:0008191	metalloendopeptidase inhibitor activity	0.0314492	1	0.99975	1	0.0300278	1	0.999773	1	1	2
GO:0030683	evasion or tolerance by virus of host immune response	0.0332082	1	0.999721	1	0.0300278	1	0.999773	1	1	2
GO:0044423	virion part	0.0332082	1	0.999721	1	0.0300278	1	0.999773	1	1	2
GO:0005789	endoplasmic reticulum membrane	0.0347693	1	0.994382	1	0.0339249	1	0.994571	1	3	47
GO:0031404	chloride ion binding	0.0373453	1	0.996629	1	0.0361569	1	0.996793	1	2	20
GO:0003824	catalytic activity	0.0379011	1	0.97953	1	0.0376298	1	0.979694	1	18	758
GO:0003968	RNA-directed RNA polymerase activity	0.0398693	1	0.996257	1	0.0395734	1	0.9963	1	2	21
GO:0010181	FMN binding	0.0414547	1	0.996025	1	0.0395734	1	0.9963	1	2	21
GO:0007529	establishment of synaptic specificity at neuromuscular junction	0.0442662	1	0.999338	1	0.0447038	1	0.999324	1	1	3
GO:0007622	rhythmic behavior	0.0442662	1	0.999338	1	0.0447038	1	0.999324	1	1	3
GO:0007628	adult walking behavior	0.0442662	1	0.999338	1	0.0447038	1	0.999324	1	1	3
GO:0043005	neuron projection	0.0442662	1	0.999338	1	0.0447038	1	0.999324	1	1	3
GO:0043179	rhythmic excitation	0.0442662	1	0.999338	1	0.0447038	1	0.999324	1	1	3
GO:0010430	fatty acid omega-oxidation	0.0455804	1	0.999297	1	0.0447038	1	0.999324	1	1	3
GO:0006954	inflammatory response	0.0456239	1	0.999296	1	0.0447038	1	0.999324	1	1	3
GO:0004857	enzyme inhibitor activity	0.0473112	1	0.999242	1	0.0447038	1	0.999324	1	1	3
GO:0003943	N-acetylgalactosamine-4-sulfatase activity	0.0580328	1	0.998713	1	0.0591592	1	0.998662	1	1	4
GO:0006916	NA	0.0580476	1	0.998713	1	0.0591592	1	0.998662	1	1	4
GO:0004102	choline O-acetyltransferase activity	0.0584404	1	0.998695	1	0.0591592	1	0.998662	1	1	4
GO:0030182	neuron differentiation	0.0585489	1	0.99869	1	0.0591592	1	0.998662	1	1	4
GO:0017159	pantetheine hydrolase activity	0.0600851	1	0.99862	1	0.0591592	1	0.998662	1	1	4
GO:0045596	negative regulation of cell differentiation	0.0614562	1	0.998555	1	0.0591592	1	0.998662	1	1	4
GO:0008080	N-acetyltransferase activity	0.0655134	1	0.991765	1	0.0665359	1	0.991564	1	2	28
GO:0006807	nitrogen compound metabolic process	0.0683178	1	0.991209	1	0.0665359	1	0.991564	1	2	28
GO:0055085	transmembrane transport	0.0724561	1	0.965117	1	0.0729044	1	0.964862	1	10	391
GO:0030424	axon	0.0725447	1	0.997844	1	0.0733972	1	0.997793	1	1	5
GO:0016358	dendrite development	0.0728625	1	0.997825	1	0.0733972	1	0.997793	1	1	5
GO:0008889	glycerophosphodiester phosphodiesterase activity	0.0746022	1	0.997718	1	0.0733972	1	0.997793	1	1	5
GO:0004806	triglyceride lipase activity	0.074868	1	0.989822	1	0.0751	1	0.989773	1	2	30
GO:0016810	hydrolase activity, acting on carbon-nitrogen (but not peptide) bonds	0.0773123	1	0.989298	1	0.0751	1	0.989773	1	2	30
GO:0004640	phosphoribosylanthranilate isomerase activity	0.0841756	1	0.996965	1	0.087421	1	0.996722	1	1	6
GO:0006568	tryptophan metabolic process	0.0841756	1	0.996965	1	0.087421	1	0.996722	1	1	6
GO:0006596	polyamine biosynthetic process	0.0849424	1	0.996908	1	0.087421	1	0.996722	1	1	6
GO:0000213	tRNA-intron endonuclease activity	0.0868351	1	0.996766	1	0.087421	1	0.996722	1	1	6
GO:0007517	muscle organ development	0.0874109	1	0.996723	1	0.087421	1	0.996722	1	1	6
GO:0008508	bile acid:sodium symporter activity	0.0916413	1	0.996391	1	0.087421	1	0.996722	1	1	6
GO:0016042	lipid catabolic process	0.0925459	1	0.985729	1	0.0931864	1	0.985574	1	2	34
GO:0007274	neuromuscular synaptic transmission	0.0991875	1	0.995642	1	0.101234	1	0.995456	1	1	7
GO:0006388	tRNA splicing, via endonucleolytic cleavage and ligation	0.100519	1	0.995521	1	0.101234	1	0.995456	1	1	7
GO:0043025	neuronal cell body	0.101631	1	0.99542	1	0.101234	1	0.995456	1	1	7
GO:0003840	gamma-glutamyltransferase activity	0.101695	1	0.995414	1	0.101234	1	0.995456	1	1	7
GO:0022857	transmembrane transporter activity	0.105459	1	0.98241	1	0.107486	1	0.981873	1	2	37
GO:0005507	copper ion binding	0.112434	1	0.980537	1	0.107486	1	0.981873	1	2	37
GO:0007268	synaptic transmission	0.112688	1	0.994229	1	0.114839	1	0.994001	1	1	8
GO:0019752	carboxylic acid metabolic process	0.112925	1	0.994204	1	0.114839	1	0.994001	1	1	8
GO:0008094	DNA-dependent ATPase activity	0.115208	1	0.993962	1	0.114839	1	0.994001	1	1	8
GO:0008234	cysteine-type peptidase activity	0.135476	1	0.961188	1	0.130839	1	0.963082	1	3	83
GO:0016831	carboxy-lyase activity	0.139106	1	0.990867	1	0.141438	1	0.990549	1	1	10
GO:0004519	endonuclease activity	0.144121	1	0.970954	1	0.142814	1	0.971373	1	2	44
GO:0015074	DNA integration	0.166768	1	0.921789	1	0.165041	1	0.922827	1	6	244
GO:0030118	clathrin coat	0.182072	1	0.983688	1	0.179854	1	0.984098	1	1	13
GO:0030276	clathrin binding	0.182072	1	0.983688	1	0.179854	1	0.984098	1	1	13
GO:0048268	clathrin coat assembly	0.182072	1	0.983688	1	0.179854	1	0.984098	1	1	13
GO:0046872	metal ion binding	0.182434	1	0.878255	1	0.181005	1	0.879355	1	18	943
GO:0008152	metabolic process	0.185055	1	0.884869	1	0.185047	1	0.884875	1	13	650
GO:0050253	retinyl-palmitate esterase activity	0.193193	1	0.981447	1	0.192276	1	0.98163	1	1	14
GO:0005545	1-phosphatidylinositol binding	0.194856	1	0.981113	1	0.192276	1	0.98163	1	1	14
GO:0045087	innate immune response	0.198543	1	0.980268	1	0.204511	1	0.979012	1	1	15
GO:0006520	cellular amino acid metabolic process	0.202273	1	0.979488	1	0.204511	1	0.979012	1	1	15
GO:0005057	receptor signaling protein activity	0.216532	1	0.976256	1	0.21623	1	0.923135	1	1	16
GO:0030246	carbohydrate binding	0.218436	1	0.921979	1	0.216561	1	0.976249	1	3	106
GO:0006259	DNA metabolic process	0.228094	1	0.973428	1	0.228153	1	0.916781	1	1	17
GO:0016757	transferase activity, transferring glycosyl groups	0.228934	1	0.91636	1	0.22843	1	0.973346	1	3	109
GO:0008378	galactosyltransferase activity	0.238439	1	0.970743	1	0.240121	1	0.970307	1	1	18
GO:0004143	diacylglycerol kinase activity	0.245118	1	0.968993	1	0.240121	1	0.970307	1	1	18
GO:0007205	protein kinase C-activating G-protein coupled receptor signaling pathway	0.245118	1	0.968993	1	0.240121	1	0.970307	1	1	18
GO:0004181	metallocarboxypeptidase activity	0.256986	1	0.96556	1	0.262976	1	0.963843	1	1	20
GO:0004027	alcohol sulfotransferase activity	0.277099	1	0.959518	1	0.274146	1	0.960427	1	1	21
GO:0016747	transferase activity, transferring acyl groups other than amino-acyl groups	0.27825	1	0.914619	1	0.2805	1	0.913471	1	2	69
GO:0004180	carboxypeptidase activity	0.281266	1	0.95813	1	0.285148	1	0.956893	1	1	22
GO:0016758	transferase activity, transferring hexosyl groups	0.285196	1	0.956878	1	0.285148	1	0.956893	1	1	22
GO:0005215	transporter activity	0.329702	1	0.834964	1	0.327523	1	0.941671	1	4	192
GO:0016779	nucleotidyltransferase activity	0.331381	1	0.88548	1	0.330827	1	0.885802	1	2	78
GO:0004601	peroxidase activity	0.331408	1	0.940097	1	0.330984	1	0.834046	1	1	27
GO:0005044	scavenger receptor activity	0.331522	1	0.94013	1	0.33772	1	0.937614	1	1	26
GO:0006950	response to stress	0.335804	1	0.938374	1	0.33772	1	0.937614	1	1	27
GO:0006979	response to oxidative stress	0.354044	1	0.930763	1	0.357657	1	0.929225	1	1	29
GO:0005794	Golgi apparatus	0.366323	1	0.864186	1	0.363861	1	0.865734	1	2	84
GO:0005230	extracellular ligand-gated ion channel activity	0.368571	1	0.924379	1	0.3674	1	0.9249	1	1	30
GO:0005097	Rab GTPase activator activity	0.402265	1	0.908223	1	0.395758	1	0.911447	1	1	33
GO:0032313	regulation of Rab GTPase activity	0.402265	1	0.908223	1	0.395758	1	0.911447	1	1	33
GO:0032851	positive regulation of Rab GTPase activity	0.402265	1	0.908223	1	0.395758	1	0.911447	1	1	33
GO:0005096	GTPase activator activity	0.409941	1	0.90419	1	0.413957	1	0.902112	1	1	35
GO:0043547	positive regulation of GTPase activity	0.409941	1	0.90419	1	0.413957	1	0.902112	1	1	35
GO:0016459	myosin complex	0.415136	1	0.901497	1	0.413957	1	0.902112	1	1	35
GO:0003774	motor activity	0.425136	1	0.896115	1	0.422851	1	0.897344	1	1	36
GO:0005578	proteinaceous extracellular matrix	0.428645	1	0.894142	1	0.431611	1	0.892514	1	1	37
GO:0005102	receptor binding	0.444222	1	0.885353	1	0.440239	1	0.887624	1	1	38
GO:0006814	sodium ion transport	0.454128	1	0.879513	1	0.448737	1	0.882677	1	1	39
GO:0006486	protein glycosylation	0.464385	1	0.873215	1	0.46535	1	0.872624	1	1	41
GO:0004518	nuclease activity	0.466211	1	0.872035	1	0.473469	1	0.867524	1	1	42
GO:0090305	nucleic acid phosphodiester bond hydrolysis	0.466211	1	0.872035	1	0.473469	1	0.867524	1	1	42
GO:0008146	sulfotransferase activity	0.482913	1	0.861443	1	0.481465	1	0.862377	1	1	43
GO:0016788	hydrolase activity, acting on ester bonds	0.538095	1	0.822291	1	0.534159	1	0.825265	1	1	50
GO:0005975	carbohydrate metabolic process	0.538726	1	0.732777	1	0.535775	1	0.735409	1	2	118
GO:0006464	cellular protein modification process	0.544608	1	0.81724	1	0.541239	1	0.819836	1	1	51
GO:0003677	DNA binding	0.575224	1	0.544098	1	0.584157	1	0.534915	1	12	816
GO:0030170	pyridoxal phosphate binding	0.5823	1	0.786083	1	0.587892	1	0.781228	1	1	58
GO:0032259	methylation	0.642123	1	0.630231	1	0.640505	1	0.631987	1	2	143
GO:0016829	lyase activity	0.644147	1	0.727509	1	0.646474	1	0.725122	1	1	68
GO:0006030	chitin metabolic process	0.65863	1	0.712315	1	0.657157	1	0.71388	1	1	70
GO:0008061	chitin binding	0.65863	1	0.712315	1	0.657157	1	0.71388	1	1	70
GO:0008168	methyltransferase activity	0.66001	1	0.610377	1	0.659093	1	0.611408	1	2	148
GO:0032440	2-alkenal reductase [NAD(P)] activity	0.662493	1	0.708141	1	0.662377	1	0.708265	1	1	71
GO:0016881	acid-amino acid ligase activity	0.668175	1	0.701939	1	0.667518	1	0.702656	1	1	72
GO:0004725	protein tyrosine phosphatase activity	0.732506	1	0.624382	1	0.731835	1	0.625259	1	1	86
GO:0035335	peptidyl-tyrosine dephosphorylation	0.732506	1	0.624382	1	0.731835	1	0.625259	1	1	86
GO:0016740	transferase activity	0.739851	1	0.363865	1	0.740659	1	0.362919	1	12	916
GO:0004252	serine-type endopeptidase activity	0.743562	1	0.609565	1	0.743918	1	0.609083	1	1	89
GO:0043565	sequence-specific DNA binding	0.750095	1	0.499231	1	0.751671	1	0.598401	1	2	178
GO:0006470	protein dephosphorylation	0.750833	1	0.599562	1	0.754916	1	0.492718	1	1	91
GO:0016021	integral to membrane	0.767548	1	0.312053	1	0.767117	1	0.312556	1	19	1434
GO:0016311	dephosphorylation	0.783185	1	0.552376	1	0.783772	1	0.551482	1	1	100
GO:0016791	phosphatase activity	0.783185	1	0.552376	1	0.783772	1	0.551482	1	1	100
GO:0006351	transcription, DNA-dependent	0.784463	1	0.451194	1	0.788711	1	0.445022	1	2	191
GO:0016746	transferase activity, transferring acyl groups	0.811437	1	0.507192	1	0.811745	1	0.50668	1	1	109
GO:0005856	cytoskeleton	0.816397	1	0.498871	1	0.811745	1	0.50668	1	1	109
GO:0004872	receptor activity	0.822228	1	0.327739	1	0.819358	1	0.331848	1	4	372
GO:0005739	mitochondrion	0.824096	1	0.485581	1	0.825699	1	0.482793	1	1	114
GO:0007165	signal transduction	0.896889	1	0.212379	1	0.898147	1	0.210275	1	4	433
GO:0005886	plasma membrane	0.90621	1	0.319111	1	0.905995	1	0.31962	1	1	154
GO:0016020	membrane	0.916478	1	0.13104	1	0.915307	1	0.132675	1	15	1329
GO:0006810	transport	0.922154	1	0.158177	1	0.921324	1	0.159587	1	5	546
GO:0003700	sequence-specific DNA binding transcription factor activity	0.922245	1	0.212523	1	0.921926	1	0.280288	1	2	276
GO:0006811	ion transport	0.922635	1	0.278471	1	0.924579	1	0.207564	1	1	166
GO:0035556	intracellular signal transduction	0.93931	1	0.233542	1	0.939069	1	0.234221	1	1	182
GO:0005543	phospholipid binding	0.949929	1	0.202561	1	0.94942	1	0.204093	1	1	194
GO:0006278	RNA-dependent DNA replication	0.980619	1	0.0973455	1	0.980433	1	0.0980846	1	1	255
GO:0003964	RNA-directed DNA polymerase activity	0.984128	1	0.0829981	1	0.98403	1	0.0834065	1	1	268
GO:0006355	regulation of transcription, DNA-dependent	0.994638	1	0.0232468	1	0.994752	1	0.0228216	1	2	475
GO:0008270	zinc ion binding	0.997148	1	0.00671038	1	0.997088	1	0.00684038	1	10	1327
GO:0003723	RNA binding	0.997354	1	0.0125707	1	0.997372	1	0.012494	1	2	524
GO:0005509	calcium ion binding	0.997528	1	0.0177069	1	0.997542	1	0.0176238	1	1	387
GO:0000012	single strand break repair	1	1	0.900595	1	1	1	0.000485964	0.293036	0	7
GO:0000015	phosphopyruvate hydratase complex	1	1	0.985464	1	1	1	0.898766	1	0	1
GO:0000016	lactase activity	1	1	0.985089	1	1	1	0.984872	1	0	1
GO:0000030	mannosyltransferase activity	1	1	0.954986	1	1	1	0.984872	1	0	3
GO:0000042	protein targeting to Golgi	1	1	0.87169	1	1	1	0.955296	1	0	9
GO:0000045	autophagic vacuole assembly	1	1	0.942697	1	1	1	0.871761	1	0	4
GO:0000049	tRNA binding	1	1	0.80898	1	1	1	0.940841	1	0	14
GO:0000062	fatty-acyl-CoA binding	1	1	0.878615	1	1	1	0.807724	1	0	9
GO:0000070	mitotic sister chromatid segregation	1	1	0.985067	1	1	1	0.871761	1	0	1
GO:0000077	DNA damage checkpoint	1	1	0.941976	1	1	1	0.984872	1	0	4
GO:0000079	regulation of cyclin-dependent protein kinase activity	1	1	0.792669	1	1	1	0.940841	1	0	15
GO:0000082	G1/S transition of mitotic cell cycle	1	1	0.98506	1	1	1	0.795489	1	0	1
GO:0000086	G2/M transition of mitotic cell cycle	1	1	0.986097	1	1	1	0.984872	1	0	1
GO:0000087	M phase of mitotic cell cycle	1	1	0.985202	1	1	1	0.984872	1	0	1
GO:0000090	mitotic anaphase	1	1	0.985067	1	1	1	0.984872	1	0	1
GO:0000095	S-adenosyl-L-methionine transmembrane transporter activity	1	1	0.984468	1	1	1	0.984872	1	0	1
GO:0000103	sulfate assimilation	1	1	0.957052	1	1	1	0.984872	1	0	3
GO:0000104	succinate dehydrogenase activity	1	1	0.985581	1	1	1	0.955296	1	0	1
GO:0000105	histidine biosynthetic process	1	1	0.942703	1	1	1	0.984872	1	0	4
GO:0000118	histone deacetylase complex	1	1	0.969925	1	1	1	0.940841	1	0	2
GO:0000122	negative regulation of transcription from RNA polymerase II promoter	1	1	0.872305	1	1	1	0.969972	1	0	9
GO:0000123	histone acetyltransferase complex	1	1	0.895778	1	1	1	0.871761	1	0	7
GO:0000124	SAGA complex	1	1	0.968142	1	1	1	0.898766	1	0	2
GO:0000132	establishment of mitotic spindle orientation	1	1	0.970129	1	1	1	0.969972	1	0	2
GO:0000139	Golgi membrane	1	1	0.707025	1	1	1	0.969972	1	0	23
GO:0000145	exocyst	1	1	0.888467	1	1	1	0.704016	1	0	8
GO:0000151	ubiquitin ligase complex	1	1	0.807557	1	1	1	0.885161	1	0	14
GO:0000154	rRNA modification	1	1	0.954775	1	1	1	0.807724	1	0	3
GO:0000155	phosphorelay sensor kinase activity	1	1	0.909443	1	1	1	0.955296	1	0	6
GO:0000159	protein phosphatase type 2A complex	1	1	0.954526	1	1	1	0.912579	1	0	3
GO:0000160	phosphorelay signal transduction system	1	1	0.909443	1	1	1	0.955296	1	0	6
GO:0000165	MAPK cascade	1	1	0.769695	1	1	1	0.912579	1	0	17
GO:0000171	ribonuclease MRP activity	1	1	0.985135	1	1	1	0.77157	1	0	1
GO:0000172	ribonuclease MRP complex	1	1	0.970439	1	1	1	0.984872	1	0	2
GO:0000175	3'-5'-exoribonuclease activity	1	1	0.940459	1	1	1	0.969972	1	0	4
GO:0000176	nuclear exosome (RNase complex)	1	1	0.985137	1	1	1	0.940841	1	0	1
GO:0000177	cytoplasmic exosome (RNase complex)	1	1	0.969198	1	1	1	0.984872	1	0	2
GO:0000179	rRNA (adenine-N6,N6-)-dimethyltransferase activity	1	1	0.954775	1	1	1	0.969972	1	0	3
GO:0000183	chromatin silencing at rDNA	1	1	0.941409	1	1	1	0.955296	1	0	4
GO:0000184	nuclear-transcribed mRNA catabolic process, nonsense-mediated decay	1	1	0.969378	1	1	1	0.940841	1	0	2
GO:0000186	activation of MAPKK activity	1	1	0.899321	1	1	1	0.969972	1	0	7
GO:0000187	activation of MAPK activity	1	1	0.983488	1	1	1	0.898766	1	0	1
GO:0000188	inactivation of MAPK activity	1	1	0.986142	1	1	1	0.984872	1	0	1
GO:0000209	protein polyubiquitination	1	1	0.956045	1	1	1	0.984872	1	0	3
GO:0000214	tRNA-intron endonuclease complex	1	1	0.970015	1	1	1	0.955296	1	0	2
GO:0000220	vacuolar proton-transporting V-type ATPase, V0 domain	1	1	0.953256	1	1	1	0.969972	1	0	3
GO:0000221	vacuolar proton-transporting V-type ATPase, V1 domain	1	1	0.954132	1	1	1	0.955296	1	0	3
GO:0000226	microtubule cytoskeleton organization	1	1	0.835499	1	1	1	0.955296	1	0	12
GO:0000228	nuclear chromosome	1	1	0.9126	1	1	1	0.832758	1	0	6
GO:0000234	phosphoethanolamine N-methyltransferase activity	1	1	0.984484	1	1	1	0.912579	1	0	1
GO:0000239	pachytene	1	1	0.985101	1	1	1	0.984872	1	0	1
GO:0000242	pericentriolar material	1	1	0.984795	1	1	1	0.984872	1	0	1
GO:0000245	spliceosomal complex assembly	1	1	0.942032	1	1	1	0.984872	1	0	4
GO:0000275	mitochondrial proton-transporting ATP synthase complex, catalytic core F(1)	1	1	0.986118	1	1	1	0.940841	1	0	1
GO:0000276	mitochondrial proton-transporting ATP synthase complex, coupling factor F(o)	1	1	0.911962	1	1	1	0.984872	1	0	6
GO:0000278	mitotic cell cycle	1	1	0.985083	1	1	1	0.912579	1	0	1
GO:0000285	1-phosphatidylinositol-3-phosphate 5-kinase activity	1	1	0.937772	1	1	1	0.984872	1	0	4
GO:0000287	magnesium ion binding	1	1	0.391653	1	1	1	0.940841	1	0	61
GO:0000290	deadenylation-dependent decapping of nuclear-transcribed mRNA	1	1	0.970312	1	1	1	0.393587	1	0	2
GO:0000300	NA	1	1	0.988127	1	1	1	0.969972	1	0	1
GO:0000302	response to reactive oxygen species	1	1	0.98505	1	1	1	0.984872	1	0	1
GO:0000318	NA	1	1	0.970141	1	1	1	0.984872	1	0	2
GO:0000323	lytic vacuole	1	1	0.972861	1	1	1	0.969972	1	0	2
GO:0000334	3-hydroxyanthranilate 3,4-dioxygenase activity	1	1	0.985543	1	1	1	0.969972	1	0	1
GO:0000380	alternative mRNA splicing, via spliceosome	1	1	0.985036	1	1	1	0.984872	1	0	1
GO:0000381	regulation of alternative mRNA splicing, via spliceosome	1	1	0.985063	1	1	1	0.984872	1	0	1
GO:0000398	mRNA splicing, via spliceosome	1	1	0.817713	1	1	1	0.984872	1	0	13
GO:0000403	Y-form DNA binding	1	1	0.968197	1	1	1	0.820146	1	0	2
GO:0000405	bubble DNA binding	1	1	0.982872	1	1	1	0.969972	1	0	1
GO:0000413	protein peptidyl-prolyl isomerization	1	1	0.738323	1	1	1	0.984872	1	0	20
GO:0000421	autophagic vacuole membrane	1	1	0.956598	1	1	1	0.737024	1	0	3
GO:0000439	core TFIIH complex	1	1	0.985436	1	1	1	0.955296	1	0	1
GO:0000463	maturation of LSU-rRNA from tricistronic rRNA transcript (SSU-rRNA, 5.8S rRNA, LSU-rRNA)	1	1	0.985759	1	1	1	0.984872	1	0	1
GO:0000466	maturation of 5.8S rRNA from tricistronic rRNA transcript (SSU-rRNA, 5.8S rRNA, LSU-rRNA)	1	1	0.985759	1	1	1	0.984872	1	0	1
GO:0000492	box C/D snoRNP assembly	1	1	0.984141	1	1	1	0.984872	1	0	1
GO:0000502	proteasome complex	1	1	0.715098	1	1	1	0.984872	1	0	23
GO:0000506	glycosylphosphatidylinositol-N-acetylglucosaminyltransferase (GPI-GnT) complex	1	1	0.984836	1	1	1	0.704016	1	0	1
GO:0000578	embryonic axis specification	1	1	0.984733	1	1	1	0.984872	1	0	1
GO:0000720	pyrimidine dimer repair by nucleotide-excision repair	1	1	0.941409	1	1	1	0.984872	1	0	4
GO:0000722	telomere maintenance via recombination	1	1	0.91615	1	1	1	0.940841	1	0	6
GO:0000723	telomere maintenance	1	1	0.939867	1	1	1	0.912579	1	0	4
GO:0000724	double-strand break repair via homologous recombination	1	1	0.956007	1	1	1	0.940841	1	0	3
GO:0000731	DNA synthesis involved in DNA repair	1	1	0.982872	1	1	1	0.955296	1	0	1
GO:0000774	adenyl-nucleotide exchange factor activity	1	1	0.970246	1	1	1	0.984872	1	0	2
GO:0000775	chromosome, centromeric region	1	1	0.913294	1	1	1	0.969972	1	0	6
GO:0000776	kinetochore	1	1	0.942565	1	1	1	0.912579	1	0	4
GO:0000777	condensed chromosome kinetochore	1	1	0.97137	1	1	1	0.940841	1	0	2
GO:0000781	chromosome, telomeric region	1	1	0.888813	1	1	1	0.969972	1	0	8
GO:0000784	nuclear chromosome, telomeric region	1	1	0.972194	1	1	1	0.885161	1	0	2
GO:0000785	chromatin	1	1	0.940091	1	1	1	0.969972	1	0	4
GO:0000786	nucleosome	1	1	0.680779	1	1	1	0.940841	1	0	25
GO:0000790	nuclear chromatin	1	1	0.941409	1	1	1	0.682831	1	0	4
GO:0000792	heterochromatin	1	1	0.985067	1	1	1	0.940841	1	0	1
GO:0000793	condensed chromosome	1	1	0.986021	1	1	1	0.984872	1	0	1
GO:0000796	condensin complex	1	1	0.98478	1	1	1	0.984872	1	0	1
GO:0000799	nuclear condensin complex	1	1	0.984598	1	1	1	0.984872	1	0	1
GO:0000808	origin recognition complex	1	1	0.954393	1	1	1	0.984872	1	0	3
GO:0000827	inositol-1,3,4,5,6-pentakisphosphate kinase activity	1	1	0.983972	1	1	1	0.955296	1	0	1
GO:0000832	inositol hexakisphosphate 5-kinase activity	1	1	0.983972	1	1	1	0.984872	1	0	1
GO:0000902	cell morphogenesis	1	1	0.954522	1	1	1	0.984872	1	0	3
GO:0000904	cell morphogenesis involved in differentiation	1	1	0.985067	1	1	1	0.955296	1	0	1
GO:0000910	cytokinesis	1	1	0.897233	1	1	1	0.984872	1	0	7
GO:0000917	barrier septum assembly	1	1	0.985045	1	1	1	0.898766	1	0	1
GO:0000922	spindle pole	1	1	0.875856	1	1	1	0.984872	1	0	9
GO:0000932	cytoplasmic mRNA processing body	1	1	0.983857	1	1	1	0.871761	1	0	1
GO:0000940	condensed chromosome outer kinetochore	1	1	0.985067	1	1	1	0.984872	1	0	1
GO:0000956	nuclear-transcribed mRNA catabolic process	1	1	0.983562	1	1	1	0.984872	1	0	1
GO:0000975	regulatory region DNA binding	1	1	0.943205	1	1	1	0.984872	1	0	4
GO:0000976	transcription regulatory region sequence-specific DNA binding	1	1	0.914516	1	1	1	0.940841	1	0	6
GO:0000978	RNA polymerase II core promoter proximal region sequence-specific DNA binding	1	1	0.969603	1	1	1	0.912579	1	0	2
GO:0000982	RNA polymerase II core promoter proximal region sequence-specific DNA binding transcription factor activity	1	1	0.969603	1	1	1	0.969972	1	0	2
GO:0000987	core promoter proximal region sequence-specific DNA binding	1	1	0.985009	1	1	1	0.969972	1	0	1
GO:0001047	core promoter binding	1	1	0.98506	1	1	1	0.984872	1	0	1
GO:0001071	nucleic acid binding transcription factor activity	1	1	0.983346	1	1	1	0.984872	1	0	1
GO:0001102	RNA polymerase II activating transcription factor binding	1	1	0.970344	1	1	1	0.984872	1	0	2
GO:0001104	RNA polymerase II transcription cofactor activity	1	1	0.69957	1	1	1	0.969972	1	0	23
GO:0001302	replicative cell aging	1	1	0.982872	1	1	1	0.704016	1	0	1
GO:0001501	skeletal system development	1	1	0.971015	1	1	1	0.984872	1	0	2
GO:0001503	ossification	1	1	0.985072	1	1	1	0.969972	1	0	1
GO:0001510	RNA methylation	1	1	0.822645	1	1	1	0.984872	1	0	13
GO:0001515	opioid peptide activity	1	1	0.98487	1	1	1	0.820146	1	0	1
GO:0001518	voltage-gated sodium channel complex	1	1	0.927206	1	1	1	0.984872	1	0	5
GO:0001522	pseudouridine synthesis	1	1	0.725132	1	1	1	0.926603	1	0	21
GO:0001525	angiogenesis	1	1	0.912953	1	1	1	0.725854	1	0	6
GO:0001540	beta-amyloid binding	1	1	0.985519	1	1	1	0.912579	1	0	1
GO:0001542	ovulation from ovarian follicle	1	1	0.941409	1	1	1	0.984872	1	0	4
GO:0001558	regulation of cell growth	1	1	0.943124	1	1	1	0.940841	1	0	4
GO:0001561	fatty acid alpha-oxidation	1	1	0.985201	1	1	1	0.940841	1	0	1
GO:0001568	blood vessel development	1	1	0.984699	1	1	1	0.984872	1	0	1
GO:0001607	neuromedin U receptor activity	1	1	0.898758	1	1	1	0.984872	1	0	7
GO:0001655	urogenital system development	1	1	0.983346	1	1	1	0.898766	1	0	1
GO:0001656	metanephros development	1	1	0.985021	1	1	1	0.984872	1	0	1
GO:0001657	ureteric bud development	1	1	0.967093	1	1	1	0.984872	1	0	2
GO:0001658	branching involved in ureteric bud morphogenesis	1	1	0.985021	1	1	1	0.969972	1	0	1
GO:0001664	G-protein coupled receptor binding	1	1	0.985021	1	1	1	0.984872	1	0	1
GO:0001666	response to hypoxia	1	1	0.970338	1	1	1	0.984872	1	0	2
GO:0001671	ATPase activator activity	1	1	0.985393	1	1	1	0.969972	1	0	1
GO:0001675	acrosome assembly	1	1	0.984032	1	1	1	0.984872	1	0	1
GO:0001682	tRNA 5'-leader removal	1	1	0.985135	1	1	1	0.984872	1	0	1
GO:0001701	in utero embryonic development	1	1	0.917668	1	1	1	0.984872	1	0	6
GO:0001702	gastrulation with mouth forming second	1	1	0.983346	1	1	1	0.912579	1	0	1
GO:0001705	ectoderm formation	1	1	0.983346	1	1	1	0.984872	1	0	1
GO:0001706	endoderm formation	1	1	0.983346	1	1	1	0.984872	1	0	1
GO:0001726	ruffle	1	1	0.928799	1	1	1	0.984872	1	0	5
GO:0001733	galactosylceramide sulfotransferase activity	1	1	0.950605	1	1	1	0.926603	1	0	3
GO:0001736	establishment of planar polarity	1	1	0.984438	1	1	1	0.955296	1	0	1
GO:0001738	morphogenesis of a polarized epithelium	1	1	0.971487	1	1	1	0.984872	1	0	2
GO:0001741	XY body	1	1	0.985071	1	1	1	0.969972	1	0	1
GO:0001754	eye photoreceptor cell differentiation	1	1	0.987804	1	1	1	0.984872	1	0	1
GO:0001756	somitogenesis	1	1	0.956378	1	1	1	0.984872	1	0	3
GO:0001758	retinal dehydrogenase activity	1	1	0.984405	1	1	1	0.955296	1	0	1
GO:0001764	neuron migration	1	1	0.953583	1	1	1	0.984872	1	0	3
GO:0001822	kidney development	1	1	0.939423	1	1	1	0.955296	1	0	4
GO:0001823	mesonephros development	1	1	0.985021	1	1	1	0.940841	1	0	1
GO:0001832	blastocyst growth	1	1	0.972194	1	1	1	0.984872	1	0	2
GO:0001837	epithelial to mesenchymal transition	1	1	0.985021	1	1	1	0.969972	1	0	1
GO:0001838	embryonic epithelial tube formation	1	1	0.985021	1	1	1	0.984872	1	0	1
GO:0001841	neural tube formation	1	1	0.984903	1	1	1	0.984872	1	0	1
GO:0001843	neural tube closure	1	1	0.9263	1	1	1	0.984872	1	0	5
GO:0001882	nucleoside binding	1	1	0.984896	1	1	1	0.926603	1	0	1
GO:0001889	liver development	1	1	0.954994	1	1	1	0.984872	1	0	3
GO:0001892	embryonic placenta development	1	1	0.983821	1	1	1	0.955296	1	0	1
GO:0001894	tissue homeostasis	1	1	0.985065	1	1	1	0.984872	1	0	1
GO:0001895	retina homeostasis	1	1	0.984795	1	1	1	0.984872	1	0	1
GO:0001932	regulation of protein phosphorylation	1	1	0.910563	1	1	1	0.984872	1	0	6
GO:0001933	negative regulation of protein phosphorylation	1	1	0.968813	1	1	1	0.912579	1	0	2
GO:0001934	positive regulation of protein phosphorylation	1	1	0.970018	1	1	1	0.969972	1	0	2
GO:0001938	positive regulation of endothelial cell proliferation	1	1	0.981776	1	1	1	0.969972	1	0	1
GO:0001942	hair follicle development	1	1	0.984438	1	1	1	0.984872	1	0	1
GO:0001947	heart looping	1	1	0.971487	1	1	1	0.984872	1	0	2
GO:0001955	blood vessel maturation	1	1	0.988127	1	1	1	0.969972	1	0	1
GO:0001965	G-protein alpha-subunit binding	1	1	0.984733	1	1	1	0.984872	1	0	1
GO:0002011	morphogenesis of an epithelial sheet	1	1	0.9848	1	1	1	0.984872	1	0	1
GO:0002039	p53 binding	1	1	0.913518	1	1	1	0.984872	1	0	6
GO:0002042	cell migration involved in sprouting angiogenesis	1	1	0.983474	1	1	1	0.912579	1	0	1
GO:0002053	positive regulation of mesenchymal cell proliferation	1	1	0.98284	1	1	1	0.984872	1	0	1
GO:0002092	positive regulation of receptor internalization	1	1	0.971487	1	1	1	0.984872	1	0	2
GO:0002098	tRNA wobble uridine modification	1	1	0.954924	1	1	1	0.969972	1	0	3
GO:0002101	tRNA wobble cytosine modification	1	1	0.987086	1	1	1	0.955296	1	0	1
GO:0002134	UTP binding	1	1	0.970856	1	1	1	0.984872	1	0	2
GO:0002161	aminoacyl-tRNA editing activity	1	1	0.893639	1	1	1	0.969972	1	0	8
GO:0002176	male germ cell proliferation	1	1	0.984355	1	1	1	0.885161	1	0	1
GO:0002224	toll-like receptor signaling pathway	1	1	0.983753	1	1	1	0.984872	1	0	1
GO:0002328	pro-B cell differentiation	1	1	0.986021	1	1	1	0.984872	1	0	1
GO:0002331	pre-B cell allelic exclusion	1	1	0.98489	1	1	1	0.984872	1	0	1
GO:0002446	neutrophil mediated immunity	1	1	0.985075	1	1	1	0.984872	1	0	1
GO:0002456	T cell mediated immunity	1	1	0.985075	1	1	1	0.984872	1	0	1
GO:0002689	negative regulation of leukocyte chemotaxis	1	1	0.983474	1	1	1	0.984872	1	0	1
GO:0002821	positive regulation of adaptive immune response	1	1	0.941409	1	1	1	0.984872	1	0	4
GO:0002925	positive regulation of humoral immune response mediated by circulating immunoglobulin	1	1	0.984646	1	1	1	0.940841	1	0	1
GO:0003085	negative regulation of systemic arterial blood pressure	1	1	0.984795	1	1	1	0.984872	1	0	1
GO:0003091	renal water homeostasis	1	1	0.98507	1	1	1	0.984872	1	0	1
GO:0003179	heart valve morphogenesis	1	1	0.985118	1	1	1	0.984872	1	0	1
GO:0003674	molecular_function	1	1	0.645516	1	1	1	0.984872	1	0	29
GO:0003678	DNA helicase activity	1	1	0.939093	1	1	1	0.642343	1	0	4
GO:0003682	chromatin binding	1	1	0.870946	1	1	1	0.940841	1	0	9
GO:0003684	damaged DNA binding	1	1	0.797767	1	1	1	0.871761	1	0	15
GO:0003688	DNA replication origin binding	1	1	0.985031	1	1	1	0.795489	1	0	1
GO:0003689	DNA clamp loader activity	1	1	0.984987	1	1	1	0.984872	1	0	1
GO:0003690	double-stranded DNA binding	1	1	0.985398	1	1	1	0.984872	1	0	1
GO:0003697	single-stranded DNA binding	1	1	0.912567	1	1	1	0.984872	1	0	6
GO:0003705	RNA polymerase II distal enhancer sequence-specific DNA binding transcription factor activity	1	1	0.970678	1	1	1	0.912579	1	0	2
GO:0003707	steroid hormone receptor activity	1	1	0.689259	1	1	1	0.969972	1	0	25
GO:0003712	transcription cofactor activity	1	1	0.705592	1	1	1	0.682831	1	0	22
GO:0003713	transcription coactivator activity	1	1	0.779588	1	1	1	0.714852	1	0	16
GO:0003714	transcription corepressor activity	1	1	0.869526	1	1	1	0.783439	1	0	9
GO:0003724	RNA helicase activity	1	1	0.922699	1	1	1	0.871761	1	0	5
GO:0003725	double-stranded RNA binding	1	1	0.724071	1	1	1	0.926603	1	0	21
GO:0003729	mRNA binding	1	1	0.943051	1	1	1	0.725854	1	0	4
GO:0003730	mRNA 3'-UTR binding	1	1	0.956389	1	1	1	0.940841	1	0	3
GO:0003735	structural constituent of ribosome	1	1	0.124197	1	1	1	0.955296	1	0	135
GO:0003743	translation initiation factor activity	1	1	0.415209	1	1	1	0.12608	1	0	58
GO:0003746	translation elongation factor activity	1	1	0.73541	1	1	1	0.412108	1	0	20
GO:0003747	translation release factor activity	1	1	0.968229	1	1	1	0.737024	1	0	2
GO:0003755	peptidyl-prolyl cis-trans isomerase activity	1	1	0.738323	1	1	1	0.969972	1	0	20
GO:0003756	protein disulfide isomerase activity	1	1	0.941541	1	1	1	0.737024	1	0	4
GO:0003777	microtubule motor activity	1	1	0.468735	1	1	1	0.940841	1	0	49
GO:0003779	actin binding	1	1	0.207335	1	1	1	0.473029	1	0	102
GO:0003785	actin monomer binding	1	1	0.983867	1	1	1	0.209675	1	0	1
GO:0003796	lysozyme activity	1	1	0.896108	1	1	1	0.984872	1	0	7
GO:0003810	protein-glutamine gamma-glutamyltransferase activity	1	1	0.941259	1	1	1	0.898766	1	0	4
GO:0003827	alpha-1,3-mannosylglycoprotein 2-beta-N-acetylglucosaminyltransferase activity	1	1	0.954241	1	1	1	0.940841	1	0	3
GO:0003830	beta-1,4-mannosylglycoprotein 4-beta-N-acetylglucosaminyltransferase activity	1	1	0.985092	1	1	1	0.955296	1	0	1
GO:0003839	gamma-glutamylcyclotransferase activity	1	1	0.985081	1	1	1	0.984872	1	0	1
GO:0003841	1-acylglycerol-3-phosphate O-acyltransferase activity	1	1	0.969911	1	1	1	0.984872	1	0	2
GO:0003842	1-pyrroline-5-carboxylate dehydrogenase activity	1	1	0.970359	1	1	1	0.969972	1	0	2
GO:0003844	1,4-alpha-glucan branching enzyme activity	1	1	0.986186	1	1	1	0.969972	1	0	1
GO:0003846	2-acylglycerol O-acyltransferase activity	1	1	0.985067	1	1	1	0.984872	1	0	1
GO:0003852	2-isopropylmalate synthase activity	1	1	0.987086	1	1	1	0.984872	1	0	1
GO:0003854	3-beta-hydroxy-delta5-steroid dehydrogenase activity	1	1	0.983431	1	1	1	0.984872	1	0	1
GO:0003857	3-hydroxyacyl-CoA dehydrogenase activity	1	1	0.926417	1	1	1	0.984872	1	0	5
GO:0003865	3-oxo-5-alpha-steroid 4-dehydrogenase activity	1	1	0.984849	1	1	1	0.926603	1	0	1
GO:0003867	4-aminobutyrate transaminase activity	1	1	0.984853	1	1	1	0.984872	1	0	1
GO:0003868	4-hydroxyphenylpyruvate dioxygenase activity	1	1	0.955499	1	1	1	0.984872	1	0	3
GO:0003870	5-aminolevulinate synthase activity	1	1	0.941855	1	1	1	0.955296	1	0	4
GO:0003872	6-phosphofructokinase activity	1	1	0.953365	1	1	1	0.940841	1	0	3
GO:0003873	6-phosphofructo-2-kinase activity	1	1	0.940729	1	1	1	0.955296	1	0	4
GO:0003874	6-pyruvoyltetrahydropterin synthase activity	1	1	0.956817	1	1	1	0.940841	1	0	3
GO:0003876	AMP deaminase activity	1	1	0.9401	1	1	1	0.955296	1	0	4
GO:0003878	ATP citrate synthase activity	1	1	0.970744	1	1	1	0.940841	1	0	2
GO:0003879	ATP phosphoribosyltransferase activity	1	1	0.942703	1	1	1	0.969972	1	0	4
GO:0003883	CTP synthase activity	1	1	0.985079	1	1	1	0.940841	1	0	1
GO:0003884	D-amino-acid oxidase activity	1	1	0.970255	1	1	1	0.984872	1	0	2
GO:0003885	D-arabinono-1,4-lactone oxidase activity	1	1	0.985069	1	1	1	0.969972	1	0	1
GO:0003886	DNA (cytosine-5-)-methyltransferase activity	1	1	0.970784	1	1	1	0.984872	1	0	2
GO:0003887	DNA-directed DNA polymerase activity	1	1	0.769919	1	1	1	0.969972	1	0	17
GO:0003896	DNA primase activity	1	1	0.954374	1	1	1	0.77157	1	0	3
GO:0003899	DNA-directed RNA polymerase activity	1	1	0.511813	1	1	1	0.955296	1	0	44
GO:0003904	deoxyribodipyrimidine photo-lyase activity	1	1	0.983405	1	1	1	0.510659	1	0	1
GO:0003905	alkylbase DNA N-glycosylase activity	1	1	0.984277	1	1	1	0.984872	1	0	1
GO:0003906	DNA-(apurinic or apyrimidinic site) lyase activity	1	1	0.983991	1	1	1	0.984872	1	0	1
GO:0003908	methylated-DNA-[protein]-cysteine S-methyltransferase activity	1	1	0.985027	1	1	1	0.984872	1	0	1
GO:0003909	DNA ligase activity	1	1	0.927886	1	1	1	0.984872	1	0	5
GO:0003910	DNA ligase (ATP) activity	1	1	0.927886	1	1	1	0.926603	1	0	5
GO:0003913	DNA photolyase activity	1	1	0.922164	1	1	1	0.926603	1	0	5
GO:0003916	DNA topoisomerase activity	1	1	0.955843	1	1	1	0.926603	1	0	3
GO:0003917	DNA topoisomerase type I activity	1	1	0.942029	1	1	1	0.955296	1	0	4
GO:0003918	DNA topoisomerase type II (ATP-hydrolyzing) activity	1	1	0.929532	1	1	1	0.940841	1	0	5
GO:0003919	FMN adenylyltransferase activity	1	1	0.969809	1	1	1	0.926603	1	0	2
GO:0003920	GMP reductase activity	1	1	0.970715	1	1	1	0.969972	1	0	2
GO:0003922	GMP synthase (glutamine-hydrolyzing) activity	1	1	0.984894	1	1	1	0.969972	1	0	1
GO:0003924	GTPase activity	1	1	0.245214	1	1	1	0.984872	1	0	92
GO:0003934	GTP cyclohydrolase I activity	1	1	0.985167	1	1	1	0.24454	1	0	1
GO:0003937	IMP cyclohydrolase activity	1	1	0.985268	1	1	1	0.984872	1	0	1
GO:0003938	IMP dehydrogenase activity	1	1	0.98513	1	1	1	0.984872	1	0	1
GO:0003944	N-acetylglucosamine-1-phosphodiester alpha-N-acetylglucosaminidase activity	1	1	0.913076	1	1	1	0.984872	1	0	6
GO:0003945	N-acetyllactosamine synthase activity	1	1	0.953757	1	1	1	0.912579	1	0	3
GO:0003950	NAD+ ADP-ribosyltransferase activity	1	1	0.938462	1	1	1	0.955296	1	0	4
GO:0003951	NAD+ kinase activity	1	1	0.92706	1	1	1	0.940841	1	0	5
GO:0003952	NAD+ synthase (glutamine-hydrolyzing) activity	1	1	0.983766	1	1	1	0.926603	1	0	1
GO:0003954	NADH dehydrogenase activity	1	1	0.955099	1	1	1	0.984872	1	0	3
GO:0003958	NADPH-hemoprotein reductase activity	1	1	0.984768	1	1	1	0.955296	1	0	1
GO:0003960	NADPH:quinone reductase activity	1	1	0.899048	1	1	1	0.984872	1	0	7
GO:0003963	RNA-3'-phosphate cyclase activity	1	1	0.98375	1	1	1	0.898766	1	0	1
GO:0003978	UDP-glucose 4-epimerase activity	1	1	0.952628	1	1	1	0.984872	1	0	3
GO:0003979	UDP-glucose 6-dehydrogenase activity	1	1	0.984359	1	1	1	0.955296	1	0	1
GO:0003980	UDP-glucose:glycoprotein glucosyltransferase activity	1	1	0.941494	1	1	1	0.984872	1	0	4
GO:0003983	UTP:glucose-1-phosphate uridylyltransferase activity	1	1	0.985104	1	1	1	0.940841	1	0	1
GO:0003985	acetyl-CoA C-acetyltransferase activity	1	1	0.969519	1	1	1	0.984872	1	0	2
GO:0003987	acetate-CoA ligase activity	1	1	0.984386	1	1	1	0.969972	1	0	1
GO:0003989	acetyl-CoA carboxylase activity	1	1	0.870634	1	1	1	0.984872	1	0	9
GO:0003990	acetylcholinesterase activity	1	1	0.926539	1	1	1	0.871761	1	0	5
GO:0003994	aconitate hydratase activity	1	1	0.984861	1	1	1	0.926603	1	0	1
GO:0003995	acyl-CoA dehydrogenase activity	1	1	0.682942	1	1	1	0.984872	1	0	25
GO:0003997	acyl-CoA oxidase activity	1	1	0.882942	1	1	1	0.682831	1	0	8
GO:0003998	acylphosphatase activity	1	1	0.95426	1	1	1	0.885161	1	0	3
GO:0003999	adenine phosphoribosyltransferase activity	1	1	0.983826	1	1	1	0.955296	1	0	1
GO:0004000	adenosine deaminase activity	1	1	0.956835	1	1	1	0.984872	1	0	3
GO:0004001	adenosine kinase activity	1	1	0.9702	1	1	1	0.955296	1	0	2
GO:0004003	ATP-dependent DNA helicase activity	1	1	0.833991	1	1	1	0.969972	1	0	12
GO:0004004	ATP-dependent RNA helicase activity	1	1	0.981797	1	1	1	0.832758	1	0	1
GO:0004008	copper-exporting ATPase activity	1	1	0.985082	1	1	1	0.984872	1	0	1
GO:0004012	phospholipid-translocating ATPase activity	1	1	0.899797	1	1	1	0.984872	1	0	7
GO:0004013	adenosylhomocysteinase activity	1	1	0.97099	1	1	1	0.898766	1	0	2
GO:0004014	adenosylmethionine decarboxylase activity	1	1	0.970507	1	1	1	0.969972	1	0	2
GO:0004016	adenylate cyclase activity	1	1	0.943523	1	1	1	0.969972	1	0	4
GO:0004017	adenylate kinase activity	1	1	0.942814	1	1	1	0.940841	1	0	4
GO:0004018	N6-(1,2-dicarboxyethyl)AMP AMP-lyase (fumarate-forming) activity	1	1	0.984527	1	1	1	0.940841	1	0	1
GO:0004019	adenylosuccinate synthase activity	1	1	0.9853	1	1	1	0.984872	1	0	1
GO:0004020	adenylylsulfate kinase activity	1	1	0.957052	1	1	1	0.984872	1	0	3
GO:0004021	L-alanine:2-oxoglutarate aminotransferase activity	1	1	0.985045	1	1	1	0.955296	1	0	1
GO:0004022	alcohol dehydrogenase (NAD) activity	1	1	0.886174	1	1	1	0.984872	1	0	8
GO:0004030	aldehyde dehydrogenase [NAD(P)+] activity	1	1	0.970767	1	1	1	0.885161	1	0	2
GO:0004032	alditol:NADP+ 1-oxidoreductase activity	1	1	0.954866	1	1	1	0.969972	1	0	3
GO:0004035	alkaline phosphatase activity	1	1	0.941502	1	1	1	0.955296	1	0	4
GO:0004040	amidase activity	1	1	0.863983	1	1	1	0.940841	1	0	10
GO:0004045	aminoacyl-tRNA hydrolase activity	1	1	0.926073	1	1	1	0.858562	1	0	5
GO:0004047	aminomethyltransferase activity	1	1	0.908699	1	1	1	0.926603	1	0	6
GO:0004054	arginine kinase activity	1	1	0.970322	1	1	1	0.912579	1	0	2
GO:0004055	argininosuccinate synthase activity	1	1	0.969633	1	1	1	0.969972	1	0	2
GO:0004056	argininosuccinate lyase activity	1	1	0.982352	1	1	1	0.969972	1	0	1
GO:0004057	arginyltransferase activity	1	1	0.970344	1	1	1	0.984872	1	0	2
GO:0004061	arylformamidase activity	1	1	0.983416	1	1	1	0.969972	1	0	1
GO:0004064	arylesterase activity	1	1	0.89742	1	1	1	0.984872	1	0	7
GO:0004066	asparagine synthase (glutamine-hydrolyzing) activity	1	1	0.985058	1	1	1	0.898766	1	0	1
GO:0004067	asparaginase activity	1	1	0.970029	1	1	1	0.984872	1	0	2
GO:0004069	L-aspartate:2-oxoglutarate aminotransferase activity	1	1	0.956928	1	1	1	0.969972	1	0	3
GO:0004070	aspartate carbamoyltransferase activity	1	1	0.969148	1	1	1	0.955296	1	0	2
GO:0004075	biotin carboxylase activity	1	1	0.894101	1	1	1	0.969972	1	0	7
GO:0004077	biotin-[acetyl-CoA-carboxylase] ligase activity	1	1	0.985078	1	1	1	0.898766	1	0	1
GO:0004080	biotin-[propionyl-CoA-carboxylase (ATP-hydrolyzing)] ligase activity	1	1	0.985078	1	1	1	0.984872	1	0	1
GO:0004084	branched-chain-amino-acid transaminase activity	1	1	0.938737	1	1	1	0.984872	1	0	4
GO:0004089	carbonate dehydratase activity	1	1	0.844127	1	1	1	0.940841	1	0	11
GO:0004091	carboxylesterase activity	1	1	0.89884	1	1	1	0.845562	1	0	7
GO:0004095	carnitine O-palmitoyltransferase activity	1	1	0.9708	1	1	1	0.898766	1	0	2
GO:0004096	catalase activity	1	1	0.970283	1	1	1	0.969972	1	0	2
GO:0004100	chitin synthase activity	1	1	0.957234	1	1	1	0.969972	1	0	3
GO:0004104	cholinesterase activity	1	1	0.900951	1	1	1	0.955296	1	0	7
GO:0004105	choline-phosphate cytidylyltransferase activity	1	1	0.985024	1	1	1	0.898766	1	0	1
GO:0004108	citrate (Si)-synthase activity	1	1	0.969926	1	1	1	0.984872	1	0	2
GO:0004109	coproporphyrinogen oxidase activity	1	1	0.986343	1	1	1	0.969972	1	0	1
GO:0004113	2',3'-cyclic-nucleotide 3'-phosphodiesterase activity	1	1	0.925454	1	1	1	0.984872	1	0	5
GO:0004114	3',5'-cyclic-nucleotide phosphodiesterase activity	1	1	0.707055	1	1	1	0.926603	1	0	23
GO:0004122	cystathionine beta-synthase activity	1	1	0.95296	1	1	1	0.704016	1	0	3
GO:0004123	cystathionine gamma-lyase activity	1	1	0.985708	1	1	1	0.955296	1	0	1
GO:0004126	cytidine deaminase activity	1	1	0.987942	1	1	1	0.984872	1	0	1
GO:0004129	cytochrome-c oxidase activity	1	1	0.844219	1	1	1	0.984872	1	0	11
GO:0004134	4-alpha-glucanotransferase activity	1	1	0.981963	1	1	1	0.845562	1	0	1
GO:0004135	amylo-alpha-1,6-glucosidase activity	1	1	0.981963	1	1	1	0.984872	1	0	1
GO:0004139	deoxyribose-phosphate aldolase activity	1	1	0.970691	1	1	1	0.984872	1	0	2
GO:0004140	dephospho-CoA kinase activity	1	1	0.966794	1	1	1	0.969972	1	0	2
GO:0004142	diacylglycerol cholinephosphotransferase activity	1	1	0.970575	1	1	1	0.969972	1	0	2
GO:0004144	diacylglycerol O-acyltransferase activity	1	1	0.941242	1	1	1	0.969972	1	0	4
GO:0004146	dihydrofolate reductase activity	1	1	0.985082	1	1	1	0.940841	1	0	1
GO:0004148	dihydrolipoyl dehydrogenase activity	1	1	0.98511	1	1	1	0.984872	1	0	1
GO:0004149	dihydrolipoyllysine-residue succinyltransferase activity	1	1	0.985223	1	1	1	0.984872	1	0	1
GO:0004152	dihydroorotate dehydrogenase activity	1	1	0.955806	1	1	1	0.984872	1	0	3
GO:0004158	dihydroorotate oxidase activity	1	1	0.955806	1	1	1	0.955296	1	0	3
GO:0004163	diphosphomevalonate decarboxylase activity	1	1	0.969734	1	1	1	0.955296	1	0	2
GO:0004164	diphthine synthase activity	1	1	0.985046	1	1	1	0.969972	1	0	1
GO:0004169	dolichyl-phosphate-mannose-protein mannosyltransferase activity	1	1	0.970368	1	1	1	0.984872	1	0	2
GO:0004170	dUTP diphosphatase activity	1	1	0.985222	1	1	1	0.969972	1	0	1
GO:0004174	electron-transferring-flavoprotein dehydrogenase activity	1	1	0.985065	1	1	1	0.984872	1	0	1
GO:0004175	endopeptidase activity	1	1	0.819489	1	1	1	0.984872	1	0	14
GO:0004176	ATP-dependent peptidase activity	1	1	0.917485	1	1	1	0.807724	1	0	6
GO:0004177	aminopeptidase activity	1	1	0.7609	1	1	1	0.912579	1	0	18
GO:0004185	serine-type carboxypeptidase activity	1	1	0.952029	1	1	1	0.759879	1	0	3
GO:0004190	aspartic-type endopeptidase activity	1	1	0.312644	1	1	1	0.955296	1	0	76
GO:0004197	cysteine-type endopeptidase activity	1	1	0.806927	1	1	1	0.312683	1	0	14
GO:0004198	calcium-dependent cysteine-type endopeptidase activity	1	1	0.794893	1	1	1	0.807724	1	0	15
GO:0004221	ubiquitin thiolesterase activity	1	1	0.389815	1	1	1	0.795489	1	0	61
GO:0004298	threonine-type endopeptidase activity	1	1	0.81818	1	1	1	0.393587	1	0	14
GO:0004300	enoyl-CoA hydratase activity	1	1	0.969464	1	1	1	0.807724	1	0	2
GO:0004301	epoxide hydrolase activity	1	1	0.939638	1	1	1	0.969972	1	0	4
GO:0004303	estradiol 17-beta-dehydrogenase activity	1	1	0.938353	1	1	1	0.940841	1	0	4
GO:0004304	estrone sulfotransferase activity	1	1	0.969089	1	1	1	0.940841	1	0	2
GO:0004305	ethanolamine kinase activity	1	1	0.955361	1	1	1	0.969972	1	0	3
GO:0004306	ethanolamine-phosphate cytidylyltransferase activity	1	1	0.984241	1	1	1	0.955296	1	0	1
GO:0004307	ethanolaminephosphotransferase activity	1	1	0.985033	1	1	1	0.984872	1	0	1
GO:0004311	farnesyltranstransferase activity	1	1	0.984976	1	1	1	0.984872	1	0	1
GO:0004312	fatty acid synthase activity	1	1	0.84422	1	1	1	0.984872	1	0	11
GO:0004313	[acyl-carrier-protein] S-acetyltransferase activity	1	1	0.84422	1	1	1	0.845562	1	0	11
GO:0004314	[acyl-carrier-protein] S-malonyltransferase activity	1	1	0.84422	1	1	1	0.845562	1	0	11
GO:0004315	3-oxoacyl-[acyl-carrier-protein] synthase activity	1	1	0.84422	1	1	1	0.845562	1	0	11
GO:0004316	3-oxoacyl-[acyl-carrier-protein] reductase (NADPH) activity	1	1	0.819818	1	1	1	0.845562	1	0	13
GO:0004317	3-hydroxypalmitoyl-[acyl-carrier-protein] dehydratase activity	1	1	0.84422	1	1	1	0.820146	1	0	11
GO:0004319	enoyl-[acyl-carrier-protein] reductase (NADPH, B-specific) activity	1	1	0.84422	1	1	1	0.845562	1	0	11
GO:0004320	oleoyl-[acyl-carrier-protein] hydrolase activity	1	1	0.84422	1	1	1	0.845562	1	0	11
GO:0004322	ferroxidase activity	1	1	0.984822	1	1	1	0.845562	1	0	1
GO:0004324	ferredoxin-NADP+ reductase activity	1	1	0.985002	1	1	1	0.984872	1	0	1
GO:0004325	ferrochelatase activity	1	1	0.98493	1	1	1	0.984872	1	0	1
GO:0004326	tetrahydrofolylpolyglutamate synthase activity	1	1	0.985469	1	1	1	0.984872	1	0	1
GO:0004329	formate-tetrahydrofolate ligase activity	1	1	0.971279	1	1	1	0.984872	1	0	2
GO:0004331	fructose-2,6-bisphosphate 2-phosphatase activity	1	1	0.940729	1	1	1	0.969972	1	0	4
GO:0004332	fructose-bisphosphate aldolase activity	1	1	0.968569	1	1	1	0.940841	1	0	2
GO:0004333	fumarate hydratase activity	1	1	0.985066	1	1	1	0.969972	1	0	1
GO:0004334	fumarylacetoacetase activity	1	1	0.984804	1	1	1	0.984872	1	0	1
GO:0004335	galactokinase activity	1	1	0.971917	1	1	1	0.984872	1	0	2
GO:0004342	glucosamine-6-phosphate deaminase activity	1	1	0.984966	1	1	1	0.969972	1	0	1
GO:0004345	glucose-6-phosphate dehydrogenase activity	1	1	0.985286	1	1	1	0.984872	1	0	1
GO:0004346	glucose-6-phosphatase activity	1	1	0.972815	1	1	1	0.984872	1	0	2
GO:0004347	glucose-6-phosphate isomerase activity	1	1	0.98401	1	1	1	0.969972	1	0	1
GO:0004348	glucosylceramidase activity	1	1	0.971104	1	1	1	0.984872	1	0	2
GO:0004349	glutamate 5-kinase activity	1	1	0.984605	1	1	1	0.969972	1	0	1
GO:0004350	glutamate-5-semialdehyde dehydrogenase activity	1	1	0.984605	1	1	1	0.984872	1	0	1
GO:0004356	glutamate-ammonia ligase activity	1	1	0.970071	1	1	1	0.984872	1	0	2
GO:0004357	glutamate-cysteine ligase activity	1	1	0.985334	1	1	1	0.969972	1	0	1
GO:0004359	glutaminase activity	1	1	0.984998	1	1	1	0.984872	1	0	1
GO:0004360	glutamine-fructose-6-phosphate transaminase (isomerizing) activity	1	1	0.969745	1	1	1	0.984872	1	0	2
GO:0004361	glutaryl-CoA dehydrogenase activity	1	1	0.985258	1	1	1	0.969972	1	0	1
GO:0004362	glutathione-disulfide reductase activity	1	1	0.965975	1	1	1	0.984872	1	0	2
GO:0004363	glutathione synthase activity	1	1	0.985065	1	1	1	0.969972	1	0	1
GO:0004364	glutathione transferase activity	1	1	0.939957	1	1	1	0.984872	1	0	4
GO:0004365	glyceraldehyde-3-phosphate dehydrogenase (NAD+) (phosphorylating) activity	1	1	0.984645	1	1	1	0.940841	1	0	1
GO:0004366	glycerol-3-phosphate O-acyltransferase activity	1	1	0.956152	1	1	1	0.984872	1	0	3
GO:0004367	glycerol-3-phosphate dehydrogenase [NAD+] activity	1	1	0.985875	1	1	1	0.955296	1	0	1
GO:0004368	glycerol-3-phosphate dehydrogenase activity	1	1	0.98615	1	1	1	0.984872	1	0	1
GO:0004372	glycine hydroxymethyltransferase activity	1	1	0.93949	1	1	1	0.984872	1	0	4
GO:0004373	glycogen (starch) synthase activity	1	1	0.982805	1	1	1	0.940841	1	0	1
GO:0004375	glycine dehydrogenase (decarboxylating) activity	1	1	0.983981	1	1	1	0.984872	1	0	1
GO:0004379	glycylpeptide N-tetradecanoyltransferase activity	1	1	0.985252	1	1	1	0.984872	1	0	1
GO:0004383	guanylate cyclase activity	1	1	0.809984	1	1	1	0.984872	1	0	14
GO:0004385	guanylate kinase activity	1	1	0.930904	1	1	1	0.807724	1	0	5
GO:0004386	helicase activity	1	1	0.0897328	1	1	1	0.926603	1	0	156
GO:0004396	hexokinase activity	1	1	0.98316	1	1	1	0.0911414	1	0	1
GO:0004400	histidinol-phosphate transaminase activity	1	1	0.987086	1	1	1	0.984872	1	0	1
GO:0004402	histone acetyltransferase activity	1	1	0.459027	1	1	1	0.984872	1	0	50
GO:0004407	histone deacetylase activity	1	1	0.884581	1	1	1	0.465841	1	0	8
GO:0004408	holocytochrome-c synthase activity	1	1	0.983413	1	1	1	0.885161	1	0	1
GO:0004411	homogentisate 1,2-dioxygenase activity	1	1	0.987458	1	1	1	0.984872	1	0	1
GO:0004415	hyalurononglucosaminidase activity	1	1	0.969511	1	1	1	0.984872	1	0	2
GO:0004416	hydroxyacylglutathione hydrolase activity	1	1	0.970409	1	1	1	0.969972	1	0	2
GO:0004420	hydroxymethylglutaryl-CoA reductase (NADPH) activity	1	1	0.970159	1	1	1	0.969972	1	0	2
GO:0004421	hydroxymethylglutaryl-CoA synthase activity	1	1	0.970725	1	1	1	0.969972	1	0	2
GO:0004422	hypoxanthine phosphoribosyltransferase activity	1	1	0.968557	1	1	1	0.969972	1	0	2
GO:0004423	iduronate-2-sulfatase activity	1	1	0.984485	1	1	1	0.969972	1	0	1
GO:0004427	inorganic diphosphatase activity	1	1	0.984456	1	1	1	0.984872	1	0	1
GO:0004430	1-phosphatidylinositol 4-kinase activity	1	1	0.985072	1	1	1	0.984872	1	0	1
GO:0004435	phosphatidylinositol phospholipase C activity	1	1	0.816392	1	1	1	0.984872	1	0	13
GO:0004438	phosphatidylinositol-3-phosphatase activity	1	1	0.985061	1	1	1	0.820146	1	0	1
GO:0004439	phosphatidylinositol-4,5-bisphosphate 5-phosphatase activity	1	1	0.985099	1	1	1	0.984872	1	0	1
GO:0004447	iodide peroxidase activity	1	1	0.970887	1	1	1	0.984872	1	0	2
GO:0004449	isocitrate dehydrogenase (NAD+) activity	1	1	0.956066	1	1	1	0.969972	1	0	3
GO:0004450	isocitrate dehydrogenase (NADP+) activity	1	1	0.955661	1	1	1	0.955296	1	0	3
GO:0004452	isopentenyl-diphosphate delta-isomerase activity	1	1	0.969978	1	1	1	0.955296	1	0	2
GO:0004463	leukotriene-A4 hydrolase activity	1	1	0.955432	1	1	1	0.969972	1	0	3
GO:0004467	long-chain fatty acid-CoA ligase activity	1	1	0.912221	1	1	1	0.955296	1	0	6
GO:0004470	malic enzyme activity	1	1	0.984548	1	1	1	0.912579	1	0	1
GO:0004476	mannose-6-phosphate isomerase activity	1	1	0.983129	1	1	1	0.984872	1	0	1
GO:0004478	methionine adenosyltransferase activity	1	1	0.956173	1	1	1	0.984872	1	0	3
GO:0004479	methionyl-tRNA formyltransferase activity	1	1	0.928564	1	1	1	0.955296	1	0	5
GO:0004482	mRNA (guanine-N7-)-methyltransferase activity	1	1	0.98458	1	1	1	0.926603	1	0	1
GO:0004483	mRNA (nucleoside-2'-O-)-methyltransferase activity	1	1	0.987391	1	1	1	0.984872	1	0	1
GO:0004484	mRNA guanylyltransferase activity	1	1	0.969649	1	1	1	0.984872	1	0	2
GO:0004487	methylenetetrahydrofolate dehydrogenase (NAD+) activity	1	1	0.984032	1	1	1	0.969972	1	0	1
GO:0004488	methylenetetrahydrofolate dehydrogenase (NADP+) activity	1	1	0.955767	1	1	1	0.984872	1	0	3
GO:0004491	methylmalonate-semialdehyde dehydrogenase (acylating) activity	1	1	0.985011	1	1	1	0.955296	1	0	1
GO:0004494	methylmalonyl-CoA mutase activity	1	1	0.952388	1	1	1	0.984872	1	0	3
GO:0004496	mevalonate kinase activity	1	1	0.985099	1	1	1	0.955296	1	0	1
GO:0004500	dopamine beta-monooxygenase activity	1	1	0.955826	1	1	1	0.984872	1	0	3
GO:0004504	peptidylglycine monooxygenase activity	1	1	0.953677	1	1	1	0.955296	1	0	3
GO:0004511	tyrosine 3-monooxygenase activity	1	1	0.986662	1	1	1	0.955296	1	0	1
GO:0004512	inositol-3-phosphate synthase activity	1	1	0.972039	1	1	1	0.984872	1	0	2
GO:0004514	nicotinate-nucleotide diphosphorylase (carboxylating) activity	1	1	0.969707	1	1	1	0.969972	1	0	2
GO:0004516	nicotinate phosphoribosyltransferase activity	1	1	0.984809	1	1	1	0.969972	1	0	1
GO:0004517	nitric-oxide synthase activity	1	1	0.986773	1	1	1	0.984872	1	0	1
GO:0004523	ribonuclease H activity	1	1	0.265547	1	1	1	0.984872	1	0	88
GO:0004525	ribonuclease III activity	1	1	0.897339	1	1	1	0.260048	1	0	7
GO:0004526	ribonuclease P activity	1	1	0.955182	1	1	1	0.898766	1	0	3
GO:0004527	exonuclease activity	1	1	0.67727	1	1	1	0.955296	1	0	25
GO:0004528	phosphodiesterase I activity	1	1	0.954532	1	1	1	0.682831	1	0	3
GO:0004531	deoxyribonuclease II activity	1	1	0.970924	1	1	1	0.955296	1	0	2
GO:0004534	5'-3' exoribonuclease activity	1	1	0.985049	1	1	1	0.969972	1	0	1
GO:0004535	poly(A)-specific ribonuclease activity	1	1	0.897625	1	1	1	0.984872	1	0	7
GO:0004540	ribonuclease activity	1	1	0.84656	1	1	1	0.898766	1	0	11
GO:0004550	nucleoside diphosphate kinase activity	1	1	0.926326	1	1	1	0.845562	1	0	5
GO:0004553	hydrolase activity, hydrolyzing O-glycosyl compounds	1	1	0.426941	1	1	1	0.926603	1	0	56
GO:0004559	alpha-mannosidase activity	1	1	0.910638	1	1	1	0.424934	1	0	6
GO:0004560	alpha-L-fucosidase activity	1	1	0.953389	1	1	1	0.912579	1	0	3
GO:0004563	beta-N-acetylhexosaminidase activity	1	1	0.912244	1	1	1	0.955296	1	0	6
GO:0004565	beta-galactosidase activity	1	1	0.984995	1	1	1	0.912579	1	0	1
GO:0004567	beta-mannosidase activity	1	1	0.984885	1	1	1	0.984872	1	0	1
GO:0004568	chitinase activity	1	1	0.814708	1	1	1	0.984872	1	0	14
GO:0004571	mannosyl-oligosaccharide 1,2-alpha-mannosidase activity	1	1	0.913627	1	1	1	0.807724	1	0	6
GO:0004572	mannosyl-oligosaccharide 1,3-1,6-alpha-mannosidase activity	1	1	0.970605	1	1	1	0.912579	1	0	2
GO:0004573	mannosyl-oligosaccharide glucosidase activity	1	1	0.985073	1	1	1	0.969972	1	0	1
GO:0004576	oligosaccharyl transferase activity	1	1	0.912649	1	1	1	0.984872	1	0	6
GO:0004579	dolichyl-diphosphooligosaccharide-protein glycotransferase activity	1	1	0.897807	1	1	1	0.912579	1	0	7
GO:0004586	ornithine decarboxylase activity	1	1	0.972176	1	1	1	0.898766	1	0	2
GO:0004588	orotate phosphoribosyltransferase activity	1	1	0.973904	1	1	1	0.969972	1	0	2
GO:0004590	orotidine-5'-phosphate decarboxylase activity	1	1	0.973904	1	1	1	0.969972	1	0	2
GO:0004591	oxoglutarate dehydrogenase (succinyl-transferring) activity	1	1	0.97206	1	1	1	0.969972	1	0	2
GO:0004594	pantothenate kinase activity	1	1	0.970491	1	1	1	0.969972	1	0	2
GO:0004596	peptide alpha-N-acetyltransferase activity	1	1	0.985104	1	1	1	0.969972	1	0	1
GO:0004597	peptide-aspartate beta-dioxygenase activity	1	1	0.970336	1	1	1	0.984872	1	0	2
GO:0004602	glutathione peroxidase activity	1	1	0.929353	1	1	1	0.969972	1	0	5
GO:0004605	phosphatidate cytidylyltransferase activity	1	1	0.970367	1	1	1	0.926603	1	0	2
GO:0004609	phosphatidylserine decarboxylase activity	1	1	0.97014	1	1	1	0.969972	1	0	2
GO:0004610	phosphoacetylglucosamine mutase activity	1	1	0.98472	1	1	1	0.969972	1	0	1
GO:0004611	phosphoenolpyruvate carboxykinase activity	1	1	0.96874	1	1	1	0.984872	1	0	2
GO:0004613	phosphoenolpyruvate carboxykinase (GTP) activity	1	1	0.96874	1	1	1	0.969972	1	0	2
GO:0004615	phosphomannomutase activity	1	1	0.985085	1	1	1	0.969972	1	0	1
GO:0004616	phosphogluconate dehydrogenase (decarboxylating) activity	1	1	0.498797	1	1	1	0.984872	1	0	46
GO:0004617	phosphoglycerate dehydrogenase activity	1	1	0.954449	1	1	1	0.495263	1	0	3
GO:0004618	phosphoglycerate kinase activity	1	1	0.985665	1	1	1	0.955296	1	0	1
GO:0004619	phosphoglycerate mutase activity	1	1	0.970995	1	1	1	0.984872	1	0	2
GO:0004620	phospholipase activity	1	1	0.970675	1	1	1	0.969972	1	0	2
GO:0004621	glycosylphosphatidylinositol phospholipase D activity	1	1	0.953409	1	1	1	0.969972	1	0	3
GO:0004622	lysophospholipase activity	1	1	0.969399	1	1	1	0.955296	1	0	2
GO:0004623	phospholipase A2 activity	1	1	0.815107	1	1	1	0.969972	1	0	14
GO:0004629	phospholipase C activity	1	1	0.756619	1	1	1	0.807724	1	0	18
GO:0004631	phosphomevalonate kinase activity	1	1	0.95559	1	1	1	0.759879	1	0	3
GO:0004634	phosphopyruvate hydratase activity	1	1	0.985464	1	1	1	0.955296	1	0	1
GO:0004637	phosphoribosylamine-glycine ligase activity	1	1	0.955881	1	1	1	0.984872	1	0	3
GO:0004639	phosphoribosylaminoimidazolesuccinocarboxamide synthase activity	1	1	0.984726	1	1	1	0.955296	1	0	1
GO:0004641	phosphoribosylformylglycinamidine cyclo-ligase activity	1	1	0.955881	1	1	1	0.984872	1	0	3
GO:0004642	phosphoribosylformylglycinamidine synthase activity	1	1	0.985077	1	1	1	0.955296	1	0	1
GO:0004643	phosphoribosylaminoimidazolecarboxamide formyltransferase activity	1	1	0.985268	1	1	1	0.984872	1	0	1
GO:0004644	phosphoribosylglycinamide formyltransferase activity	1	1	0.955881	1	1	1	0.984872	1	0	3
GO:0004645	phosphorylase activity	1	1	0.972492	1	1	1	0.955296	1	0	2
GO:0004647	phosphoserine phosphatase activity	1	1	0.939729	1	1	1	0.969972	1	0	4
GO:0004648	O-phospho-L-serine:2-oxoglutarate aminotransferase activity	1	1	0.958413	1	1	1	0.940841	1	0	3
GO:0004649	poly(ADP-ribose) glycohydrolase activity	1	1	0.985052	1	1	1	0.955296	1	0	1
GO:0004651	polynucleotide 5'-phosphatase activity	1	1	0.969649	1	1	1	0.984872	1	0	2
GO:0004652	polynucleotide adenylyltransferase activity	1	1	0.95632	1	1	1	0.969972	1	0	3
GO:0004653	polypeptide N-acetylgalactosaminyltransferase activity	1	1	0.922945	1	1	1	0.955296	1	0	5
GO:0004654	polyribonucleotide nucleotidyltransferase activity	1	1	0.955918	1	1	1	0.926603	1	0	3
GO:0004655	porphobilinogen synthase activity	1	1	0.970455	1	1	1	0.955296	1	0	2
GO:0004657	proline dehydrogenase activity	1	1	0.940925	1	1	1	0.969972	1	0	4
GO:0004659	prenyltransferase activity	1	1	0.954004	1	1	1	0.940841	1	0	3
GO:0004660	protein farnesyltransferase activity	1	1	0.985093	1	1	1	0.955296	1	0	1
GO:0004663	Rab geranylgeranyltransferase activity	1	1	0.968561	1	1	1	0.984872	1	0	2
GO:0004671	protein C-terminal S-isoprenylcysteine carboxyl O-methyltransferase activity	1	1	0.983721	1	1	1	0.969972	1	0	1
GO:0004673	protein histidine kinase activity	1	1	0.95347	1	1	1	0.00223582	0.749001	0	3
GO:0004674	protein serine/threonine kinase activity	1	1	0.017991	1	1	1	0.955296	1	0	261
GO:0004675	transmembrane receptor protein serine/threonine kinase activity	1	1	0.880715	1	1	1	0.0178163	1	0	8
GO:0004677	DNA-dependent protein kinase activity	1	1	0.954602	1	1	1	0.885161	1	0	3
GO:0004683	calmodulin-dependent protein kinase activity	1	1	0.799603	1	1	1	0.955296	1	0	15
GO:0004686	elongation factor-2 kinase activity	1	1	0.955139	1	1	1	0.795489	1	0	3
GO:0004687	myosin light chain kinase activity	1	1	0.941145	1	1	1	0.955296	1	0	4
GO:0004689	phosphorylase kinase activity	1	1	0.984447	1	1	1	0.940841	1	0	1
GO:0004692	cGMP-dependent protein kinase activity	1	1	0.818966	1	1	1	0.984872	1	0	13
GO:0004693	cyclin-dependent protein kinase activity	1	1	0.955094	1	1	1	0.820146	1	0	3
GO:0004697	protein kinase C activity	1	1	0.798863	1	1	1	0.955296	1	0	15
GO:0004702	receptor signaling protein serine/threonine kinase activity	1	1	0.938708	1	1	1	0.795489	1	0	4
GO:0004703	G-protein coupled receptor kinase activity	1	1	0.961429	1	1	1	0.940841	1	0	3
GO:0004707	MAP kinase activity	1	1	0.855949	1	1	1	0.955296	1	0	10
GO:0004709	MAP kinase kinase kinase activity	1	1	0.899321	1	1	1	0.858562	1	0	7
GO:0004712	protein serine/threonine/tyrosine kinase activity	1	1	0.970382	1	1	1	0.898766	1	0	2
GO:0004713	protein tyrosine kinase activity	1	1	0.316541	1	1	1	0.969972	1	0	75
GO:0004714	transmembrane receptor protein tyrosine kinase activity	1	1	0.472998	1	1	1	0.31752	1	0	49
GO:0004715	non-membrane spanning protein tyrosine kinase activity	1	1	0.674905	1	1	1	0.473029	1	0	26
GO:0004719	protein-L-isoaspartate (D-aspartate) O-methyltransferase activity	1	1	0.938881	1	1	1	0.672477	1	0	4
GO:0004721	phosphoprotein phosphatase activity	1	1	0.1578	1	1	1	0.940841	1	0	120
GO:0004722	protein serine/threonine phosphatase activity	1	1	0.79273	1	1	1	0.158907	1	0	15
GO:0004726	non-membrane spanning protein tyrosine phosphatase activity	1	1	0.96938	1	1	1	0.795489	1	0	2
GO:0004729	oxygen-dependent protoporphyrinogen oxidase activity	1	1	0.98688	1	1	1	0.969972	1	0	1
GO:0004731	purine-nucleoside phosphorylase activity	1	1	0.985089	1	1	1	0.984872	1	0	1
GO:0004733	pyridoxamine-phosphate oxidase activity	1	1	0.984165	1	1	1	0.984872	1	0	1
GO:0004735	pyrroline-5-carboxylate reductase activity	1	1	0.970028	1	1	1	0.984872	1	0	2
GO:0004736	pyruvate carboxylase activity	1	1	0.970297	1	1	1	0.969972	1	0	2
GO:0004739	pyruvate dehydrogenase (acetyl-transferring) activity	1	1	0.970513	1	1	1	0.969972	1	0	2
GO:0004741	[pyruvate dehydrogenase (lipoamide)] phosphatase activity	1	1	0.985073	1	1	1	0.969972	1	0	1
GO:0004742	dihydrolipoyllysine-residue acetyltransferase activity	1	1	0.984986	1	1	1	0.984872	1	0	1
GO:0004743	pyruvate kinase activity	1	1	0.94072	1	1	1	0.984872	1	0	4
GO:0004748	ribonucleoside-diphosphate reductase activity, thioredoxin disulfide as acceptor	1	1	0.953816	1	1	1	0.940841	1	0	3
GO:0004749	ribose phosphate diphosphokinase activity	1	1	0.925593	1	1	1	0.955296	1	0	5
GO:0004750	ribulose-phosphate 3-epimerase activity	1	1	0.98512	1	1	1	0.926603	1	0	1
GO:0004751	ribose-5-phosphate isomerase activity	1	1	0.987857	1	1	1	0.984872	1	0	1
GO:0004756	selenide, water dikinase activity	1	1	0.985178	1	1	1	0.984872	1	0	1
GO:0004757	sepiapterin reductase activity	1	1	0.984391	1	1	1	0.984872	1	0	1
GO:0004758	serine C-palmitoyltransferase activity	1	1	0.941606	1	1	1	0.984872	1	0	4
GO:0004767	sphingomyelin phosphodiesterase activity	1	1	0.759787	1	1	1	0.940841	1	0	18
GO:0004768	stearoyl-CoA 9-desaturase activity	1	1	0.968773	1	1	1	0.759879	1	0	2
GO:0004769	steroid delta-isomerase activity	1	1	0.983431	1	1	1	0.969972	1	0	1
GO:0004771	sterol esterase activity	1	1	0.984365	1	1	1	0.984872	1	0	1
GO:0004775	succinate-CoA ligase (ADP-forming) activity	1	1	0.95538	1	1	1	0.984872	1	0	3
GO:0004777	succinate-semialdehyde dehydrogenase (NAD+) activity	1	1	0.985172	1	1	1	0.955296	1	0	1
GO:0004781	sulfate adenylyltransferase (ATP) activity	1	1	0.902548	1	1	1	0.984872	1	0	7
GO:0004784	superoxide dismutase activity	1	1	0.885499	1	1	1	0.898766	1	0	8
GO:0004788	thiamine diphosphokinase activity	1	1	0.971314	1	1	1	0.885161	1	0	2
GO:0004791	thioredoxin-disulfide reductase activity	1	1	0.923722	1	1	1	0.969972	1	0	5
GO:0004796	thromboxane-A synthase activity	1	1	0.928387	1	1	1	0.926603	1	0	5
GO:0004797	thymidine kinase activity	1	1	0.983795	1	1	1	0.926603	1	0	1
GO:0004798	thymidylate kinase activity	1	1	0.985065	1	1	1	0.984872	1	0	1
GO:0004799	thymidylate synthase activity	1	1	0.985081	1	1	1	0.984872	1	0	1
GO:0004801	sedoheptulose-7-phosphate:D-glyceraldehyde-3-phosphate glyceronetransferase activity	1	1	0.985249	1	1	1	0.984872	1	0	1
GO:0004807	triose-phosphate isomerase activity	1	1	0.985413	1	1	1	0.984872	1	0	1
GO:0004809	tRNA (guanine-N2-)-methyltransferase activity	1	1	0.985064	1	1	1	0.984872	1	0	1
GO:0004812	aminoacyl-tRNA ligase activity	1	1	0.512785	1	1	1	0.984872	1	0	44
GO:0004813	alanine-tRNA ligase activity	1	1	0.971136	1	1	1	0.510659	1	0	2
GO:0004814	arginine-tRNA ligase activity	1	1	0.939297	1	1	1	0.969972	1	0	4
GO:0004815	aspartate-tRNA ligase activity	1	1	0.984205	1	1	1	0.940841	1	0	1
GO:0004816	asparagine-tRNA ligase activity	1	1	0.97112	1	1	1	0.984872	1	0	2
GO:0004817	cysteine-tRNA ligase activity	1	1	0.967417	1	1	1	0.969972	1	0	2
GO:0004818	glutamate-tRNA ligase activity	1	1	0.955115	1	1	1	0.969972	1	0	3
GO:0004819	glutamine-tRNA ligase activity	1	1	0.984969	1	1	1	0.955296	1	0	1
GO:0004820	glycine-tRNA ligase activity	1	1	0.967009	1	1	1	0.984872	1	0	2
GO:0004821	histidine-tRNA ligase activity	1	1	0.941903	1	1	1	0.969972	1	0	4
GO:0004822	isoleucine-tRNA ligase activity	1	1	0.971324	1	1	1	0.940841	1	0	2
GO:0004823	leucine-tRNA ligase activity	1	1	0.969298	1	1	1	0.969972	1	0	2
GO:0004824	lysine-tRNA ligase activity	1	1	0.985061	1	1	1	0.969972	1	0	1
GO:0004825	methionine-tRNA ligase activity	1	1	0.970115	1	1	1	0.984872	1	0	2
GO:0004826	phenylalanine-tRNA ligase activity	1	1	0.944012	1	1	1	0.969972	1	0	4
GO:0004827	proline-tRNA ligase activity	1	1	0.966635	1	1	1	0.940841	1	0	2
GO:0004828	serine-tRNA ligase activity	1	1	0.955854	1	1	1	0.969972	1	0	3
GO:0004829	threonine-tRNA ligase activity	1	1	0.985858	1	1	1	0.955296	1	0	1
GO:0004830	tryptophan-tRNA ligase activity	1	1	0.97027	1	1	1	0.984872	1	0	2
GO:0004831	tyrosine-tRNA ligase activity	1	1	0.955131	1	1	1	0.969972	1	0	3
GO:0004832	valine-tRNA ligase activity	1	1	0.949186	1	1	1	0.955296	1	0	4
GO:0004833	tryptophan 2,3-dioxygenase activity	1	1	0.970558	1	1	1	0.940841	1	0	2
GO:0004835	tubulin-tyrosine ligase activity	1	1	0.938846	1	1	1	0.969972	1	0	4
GO:0004838	L-tyrosine:2-oxoglutarate aminotransferase activity	1	1	0.984457	1	1	1	0.940841	1	0	1
GO:0004842	ubiquitin-protein ligase activity	1	1	0.397297	1	1	1	0.984872	1	0	60
GO:0004843	ubiquitin-specific protease activity	1	1	0.969538	1	1	1	0.399667	1	0	2
GO:0004849	uridine kinase activity	1	1	0.969282	1	1	1	0.969972	1	0	2
GO:0004850	uridine phosphorylase activity	1	1	0.985058	1	1	1	0.969972	1	0	1
GO:0004852	uroporphyrinogen-III synthase activity	1	1	0.967239	1	1	1	0.984872	1	0	2
GO:0004853	uroporphyrinogen decarboxylase activity	1	1	0.984923	1	1	1	0.969972	1	0	1
GO:0004861	cyclin-dependent protein kinase inhibitor activity	1	1	0.954386	1	1	1	0.984872	1	0	3
GO:0004862	cAMP-dependent protein kinase inhibitor activity	1	1	0.969954	1	1	1	0.955296	1	0	2
GO:0004864	protein phosphatase inhibitor activity	1	1	0.95541	1	1	1	0.969972	1	0	3
GO:0004871	signal transducer activity	1	1	0.102676	1	1	1	0.955296	1	0	148
GO:0004879	ligand-activated sequence-specific DNA binding RNA polymerase II transcription factor activity	1	1	0.984811	1	1	1	0.103142	1	0	1
GO:0004884	ecdysteroid hormone receptor activity	1	1	0.968295	1	1	1	0.984872	1	0	2
GO:0004887	thyroid hormone receptor activity	1	1	0.956012	1	1	1	0.969972	1	0	3
GO:0004888	transmembrane signaling receptor activity	1	1	0.315705	1	1	1	0.955296	1	0	76
GO:0004889	acetylcholine-activated cation-selective channel activity	1	1	0.913785	1	1	1	0.312683	1	0	6
GO:0004890	GABA-A receptor activity	1	1	0.913034	1	1	1	0.912579	1	0	6
GO:0004930	G-protein coupled receptor activity	1	1	0.169378	1	1	1	0.912579	1	0	116
GO:0004948	calcitonin receptor activity	1	1	0.985056	1	1	1	0.169012	1	0	1
GO:0004952	dopamine neurotransmitter receptor activity	1	1	0.985018	1	1	1	0.984872	1	0	1
GO:0004965	G-protein coupled GABA receptor activity	1	1	0.968937	1	1	1	0.984872	1	0	2
GO:0004970	ionotropic glutamate receptor activity	1	1	0.750543	1	1	1	0.969972	1	0	19
GO:0004983	neuropeptide Y receptor activity	1	1	0.955161	1	1	1	0.748365	1	0	3
GO:0004985	opioid receptor activity	1	1	0.968278	1	1	1	0.955296	1	0	2
GO:0004995	tachykinin receptor activity	1	1	0.926829	1	1	1	0.969972	1	0	5
GO:0005003	ephrin receptor activity	1	1	0.970612	1	1	1	0.926603	1	0	2
GO:0005007	fibroblast growth factor-activated receptor activity	1	1	0.939862	1	1	1	0.969972	1	0	4
GO:0005024	transforming growth factor beta-activated receptor activity	1	1	0.880715	1	1	1	0.940841	1	0	8
GO:0005047	signal recognition particle binding	1	1	0.983422	1	1	1	0.885161	1	0	1
GO:0005053	peroxisome matrix targeting signal-2 binding	1	1	0.98555	1	1	1	0.984872	1	0	1
GO:0005083	small GTPase regulator activity	1	1	0.750391	1	1	1	0.984872	1	0	19
GO:0005085	guanyl-nucleotide exchange factor activity	1	1	0.584271	1	1	1	0.748365	1	0	35
GO:0005086	ARF guanyl-nucleotide exchange factor activity	1	1	0.813008	1	1	1	0.586043	1	0	14
GO:0005088	Ras guanyl-nucleotide exchange factor activity	1	1	0.984245	1	1	1	0.807724	1	0	1
GO:0005089	Rho guanyl-nucleotide exchange factor activity	1	1	0.467023	1	1	1	0.984872	1	0	50
GO:0005092	GDP-dissociation inhibitor activity	1	1	0.9698	1	1	1	0.465841	1	0	2
GO:0005093	Rab GDP-dissociation inhibitor activity	1	1	0.985098	1	1	1	0.969972	1	0	1
GO:0005094	Rho GDP-dissociation inhibitor activity	1	1	0.985116	1	1	1	0.984872	1	0	1
GO:0005095	GTPase inhibitor activity	1	1	0.983474	1	1	1	0.984872	1	0	1
GO:0005098	Ran GTPase activator activity	1	1	0.986744	1	1	1	0.984872	1	0	1
GO:0005109	frizzled binding	1	1	0.968702	1	1	1	0.984872	1	0	2
GO:0005118	sevenless binding	1	1	0.985611	1	1	1	0.969972	1	0	1
GO:0005154	epidermal growth factor receptor binding	1	1	0.985062	1	1	1	0.984872	1	0	1
GO:0005158	insulin receptor binding	1	1	0.872116	1	1	1	0.984872	1	0	9
GO:0005179	hormone activity	1	1	0.82265	1	1	1	0.871761	1	0	13
GO:0005184	neuropeptide hormone activity	1	1	0.858527	1	1	1	0.820146	1	0	10
GO:0005198	structural molecule activity	1	1	0.378527	1	1	1	0.858562	1	0	63
GO:0005200	structural constituent of cytoskeleton	1	1	0.899292	1	1	1	0.381701	1	0	7
GO:0005201	extracellular matrix structural constituent	1	1	0.739392	1	1	1	0.898766	1	0	20
GO:0005212	structural constituent of eye lens	1	1	0.953945	1	1	1	0.737024	1	0	3
GO:0005216	ion channel activity	1	1	0.107866	1	1	1	0.955296	1	0	144
GO:0005219	ryanodine-sensitive calcium-release channel activity	1	1	0.970339	1	1	1	0.109719	1	0	2
GO:0005220	inositol 1,4,5-trisphosphate-sensitive calcium-release channel activity	1	1	0.984205	1	1	1	0.969972	1	0	1
GO:0005234	extracellular-glutamate-gated ion channel activity	1	1	0.750543	1	1	1	0.984872	1	0	19
GO:0005242	inward rectifier potassium channel activity	1	1	0.971136	1	1	1	0.748365	1	0	2
GO:0005244	voltage-gated ion channel activity	1	1	0.761388	1	1	1	0.969972	1	0	18
GO:0005245	voltage-gated calcium channel activity	1	1	0.911879	1	1	1	0.759879	1	0	6
GO:0005247	voltage-gated chloride channel activity	1	1	0.855075	1	1	1	0.912579	1	0	10
GO:0005248	voltage-gated sodium channel activity	1	1	0.927206	1	1	1	0.858562	1	0	5
GO:0005249	voltage-gated potassium channel activity	1	1	0.639605	1	1	1	0.926603	1	0	29
GO:0005254	chloride channel activity	1	1	0.968121	1	1	1	0.642343	1	0	2
GO:0005261	cation channel activity	1	1	0.985013	1	1	1	0.969972	1	0	1
GO:0005262	calcium channel activity	1	1	0.857798	1	1	1	0.984872	1	0	10
GO:0005267	potassium channel activity	1	1	0.620737	1	1	1	0.858562	1	0	31
GO:0005272	sodium channel activity	1	1	0.793536	1	1	1	0.623003	1	0	15
GO:0005283	sodium:amino acid symporter activity	1	1	0.985081	1	1	1	0.795489	1	0	1
GO:0005315	inorganic phosphate transmembrane transporter activity	1	1	0.954937	1	1	1	0.984872	1	0	3
GO:0005328	neurotransmitter:sodium symporter activity	1	1	0.661558	1	1	1	0.955296	1	0	27
GO:0005337	nucleoside transmembrane transporter activity	1	1	0.942585	1	1	1	0.66228	1	0	4
GO:0005338	nucleotide-sugar transmembrane transporter activity	1	1	0.970368	1	1	1	0.940841	1	0	2
GO:0005344	oxygen transporter activity	1	1	0.914301	1	1	1	0.969972	1	0	6
GO:0005351	sugar:hydrogen symporter activity	1	1	0.941489	1	1	1	0.912579	1	0	4
GO:0005375	copper ion transmembrane transporter activity	1	1	0.924042	1	1	1	0.940841	1	0	5
GO:0005388	calcium-transporting ATPase activity	1	1	0.77276	1	1	1	0.926603	1	0	17
GO:0005391	sodium:potassium-exchanging ATPase activity	1	1	0.884618	1	1	1	0.77157	1	0	8
GO:0005432	calcium:sodium antiporter activity	1	1	0.914061	1	1	1	0.885161	1	0	6
GO:0005452	inorganic anion exchanger activity	1	1	0.953366	1	1	1	0.912579	1	0	3
GO:0005484	SNAP receptor activity	1	1	0.818706	1	1	1	0.955296	1	0	13
GO:0005496	steroid binding	1	1	0.968295	1	1	1	0.820146	1	0	2
GO:0005515	protein binding	1	1	0.758036	1	1	1	0.969972	1	0	18
GO:0005516	calmodulin binding	1	1	0.81357	1	1	1	0.759879	1	0	14
GO:0005520	insulin-like growth factor binding	1	1	0.943124	1	1	1	0.807724	1	0	4
GO:0005523	tropomyosin binding	1	1	0.985239	1	1	1	0.940841	1	0	1
GO:0005525	GTP binding	1	1	0.0222749	1	1	1	0.984872	1	0	247
GO:0005537	mannose binding	1	1	0.972861	1	1	1	0.0221691	1	0	2
GO:0005542	folic acid binding	1	1	0.970035	1	1	1	0.969972	1	0	2
GO:0005544	calcium-dependent phospholipid binding	1	1	0.884453	1	1	1	0.969972	1	0	8
GO:0005575	cellular_component	1	1	0.541453	1	1	1	0.885161	1	0	40
GO:0005581	collagen	1	1	0.774276	1	1	1	0.542893	1	0	17
GO:0005587	collagen type IV	1	1	0.9838	1	1	1	0.77157	1	0	1
GO:0005604	basement membrane	1	1	0.939895	1	1	1	0.984872	1	0	4
GO:0005605	basal lamina	1	1	0.954381	1	1	1	0.940841	1	0	3
GO:0005606	laminin-1 complex	1	1	0.970073	1	1	1	0.955296	1	0	2
GO:0005608	laminin-3 complex	1	1	0.9848	1	1	1	0.969972	1	0	1
GO:0005618	cell wall	1	1	0.857331	1	1	1	0.984872	1	0	10
GO:0005624	NA	1	1	0.95506	1	1	1	0.858562	1	0	3
GO:0005625	NA	1	1	0.941116	1	1	1	0.955296	1	0	4
GO:0005626	NA	1	1	0.970265	1	1	1	0.940841	1	0	2
GO:0005635	nuclear envelope	1	1	0.857132	1	1	1	0.969972	1	0	10
GO:0005637	nuclear inner membrane	1	1	0.941409	1	1	1	0.858562	1	0	4
GO:0005639	integral to nuclear inner membrane	1	1	0.984252	1	1	1	0.940841	1	0	1
GO:0005643	nuclear pore	1	1	0.786536	1	1	1	0.984872	1	0	16
GO:0005652	nuclear lamina	1	1	0.985078	1	1	1	0.783439	1	0	1
GO:0005654	nucleoplasm	1	1	0.78029	1	1	1	0.984872	1	0	16
GO:0005655	nucleolar ribonuclease P complex	1	1	0.970439	1	1	1	0.783439	1	0	2
GO:0005657	replication fork	1	1	0.943368	1	1	1	0.969972	1	0	4
GO:0005658	alpha DNA polymerase:primase complex	1	1	0.968838	1	1	1	0.940841	1	0	2
GO:0005663	DNA replication factor C complex	1	1	0.970241	1	1	1	0.969972	1	0	2
GO:0005664	nuclear origin of replication recognition complex	1	1	0.952686	1	1	1	0.969972	1	0	3
GO:0005665	DNA-directed RNA polymerase II, core complex	1	1	0.957435	1	1	1	0.955296	1	0	3
GO:0005666	DNA-directed RNA polymerase III complex	1	1	0.971145	1	1	1	0.955296	1	0	2
GO:0005669	transcription factor TFIID complex	1	1	0.909794	1	1	1	0.969972	1	0	6
GO:0005671	Ada2/Gcn5/Ada3 transcription activator complex	1	1	0.984968	1	1	1	0.642343	1	0	1
GO:0005672	transcription factor TFIIA complex	1	1	0.940626	1	1	1	0.912579	1	0	4
GO:0005673	transcription factor TFIIE complex	1	1	0.984211	1	1	1	0.984872	1	0	1
GO:0005674	transcription factor TFIIF complex	1	1	0.984748	1	1	1	0.940841	1	0	1
GO:0005675	holo TFIIH complex	1	1	0.970429	1	1	1	0.984872	1	0	2
GO:0005677	chromatin silencing complex	1	1	0.941409	1	1	1	0.984872	1	0	4
GO:0005680	anaphase-promoting complex	1	1	0.897391	1	1	1	0.969972	1	0	7
GO:0005681	spliceosomal complex	1	1	0.833526	1	1	1	0.940841	1	0	12
GO:0005689	U12-type spliceosomal complex	1	1	0.986057	1	1	1	0.898766	1	0	1
GO:0005694	chromosome	1	1	0.465462	1	1	1	0.832758	1	0	50
GO:0005719	nuclear euchromatin	1	1	0.941409	1	1	1	0.984872	1	0	4
GO:0005720	nuclear heterochromatin	1	1	0.941409	1	1	1	0.465841	1	0	4
GO:0005730	nucleolus	1	1	0.547707	1	1	1	0.940841	1	0	39
GO:0005736	DNA-directed RNA polymerase I complex	1	1	0.985439	1	1	1	0.940841	1	0	1
GO:0005740	mitochondrial envelope	1	1	0.948088	1	1	1	0.984872	1	0	4
GO:0005741	mitochondrial outer membrane	1	1	0.803907	1	1	1	0.940841	1	0	14
GO:0005742	mitochondrial outer membrane translocase complex	1	1	0.984847	1	1	1	0.807724	1	0	1
GO:0005743	mitochondrial inner membrane	1	1	0.549392	1	1	1	0.984872	1	0	40
GO:0005744	mitochondrial inner membrane presequence translocase complex	1	1	0.942783	1	1	1	0.542893	1	0	4
GO:0005747	mitochondrial respiratory chain complex I	1	1	0.984351	1	1	1	0.940841	1	0	1
GO:0005751	mitochondrial respiratory chain complex IV	1	1	0.983747	1	1	1	0.984872	1	0	1
GO:0005758	mitochondrial intermembrane space	1	1	0.985083	1	1	1	0.984872	1	0	1
GO:0005759	mitochondrial matrix	1	1	0.844303	1	1	1	0.984872	1	0	11
GO:0005760	gamma DNA polymerase complex	1	1	0.969148	1	1	1	0.845562	1	0	2
GO:0005761	mitochondrial ribosome	1	1	0.98513	1	1	1	0.969972	1	0	1
GO:0005764	lysosome	1	1	0.834473	1	1	1	0.984872	1	0	12
GO:0005765	lysosomal membrane	1	1	0.984051	1	1	1	0.832758	1	0	1
GO:0005768	endosome	1	1	0.928256	1	1	1	0.984872	1	0	5
GO:0005769	early endosome	1	1	0.92783	1	1	1	0.926603	1	0	5
GO:0005770	late endosome	1	1	0.970332	1	1	1	0.926603	1	0	2
GO:0005776	autophagic vacuole	1	1	0.956598	1	1	1	0.969972	1	0	3
GO:0005777	peroxisome	1	1	0.772319	1	1	1	0.955296	1	0	17
GO:0005778	peroxisomal membrane	1	1	0.973195	1	1	1	0.77157	1	0	2
GO:0005779	integral to peroxisomal membrane	1	1	0.911883	1	1	1	0.969972	1	0	6
GO:0005784	Sec61 translocon complex	1	1	0.983154	1	1	1	0.912579	1	0	1
GO:0005785	signal recognition particle receptor complex	1	1	0.983422	1	1	1	0.984872	1	0	1
GO:0005786	signal recognition particle, endoplasmic reticulum targeting	1	1	0.970147	1	1	1	0.984872	1	0	2
GO:0005787	signal peptidase complex	1	1	0.953864	1	1	1	0.969972	1	0	3
GO:0005788	endoplasmic reticulum lumen	1	1	0.983598	1	1	1	0.955296	1	0	1
GO:0005795	Golgi stack	1	1	0.970987	1	1	1	0.984872	1	0	2
GO:0005798	Golgi-associated vesicle	1	1	0.970166	1	1	1	0.969972	1	0	2
GO:0005801	cis-Golgi network	1	1	0.848541	1	1	1	0.969972	1	0	11
GO:0005813	centrosome	1	1	0.744022	1	1	1	0.845562	1	0	19
GO:0005814	centriole	1	1	0.943408	1	1	1	0.748365	1	0	4
GO:0005815	microtubule organizing center	1	1	0.78766	1	1	1	0.940841	1	0	16
GO:0005819	spindle	1	1	0.914293	1	1	1	0.783439	1	0	6
GO:0005828	kinetochore microtubule	1	1	0.985067	1	1	1	0.912579	1	0	1
GO:0005829	cytosol	1	1	0.606879	1	1	1	0.984872	1	0	33
GO:0005833	hemoglobin complex	1	1	0.986029	1	1	1	0.604242	1	0	1
GO:0005834	heterotrimeric G-protein complex	1	1	0.886867	1	1	1	0.984872	1	0	8
GO:0005839	proteasome core complex	1	1	0.81818	1	1	1	0.885161	1	0	14
GO:0005840	ribosome	1	1	0.0817221	1	1	1	0.807724	1	0	162
GO:0005849	mRNA cleavage factor complex	1	1	0.985071	1	1	1	0.0830612	1	0	1
GO:0005850	eukaryotic translation initiation factor 2 complex	1	1	0.985058	1	1	1	0.984872	1	0	1
GO:0005852	eukaryotic translation initiation factor 3 complex	1	1	0.970575	1	1	1	0.984872	1	0	2
GO:0005853	eukaryotic translation elongation factor 1 complex	1	1	0.953948	1	1	1	0.969972	1	0	3
GO:0005868	cytoplasmic dynein complex	1	1	0.941399	1	1	1	0.955296	1	0	4
GO:0005869	dynactin complex	1	1	0.972456	1	1	1	0.940841	1	0	2
GO:0005871	kinesin complex	1	1	0.895884	1	1	1	0.969972	1	0	7
GO:0005874	microtubule	1	1	0.356044	1	1	1	0.898766	1	0	67
GO:0005875	microtubule associated complex	1	1	0.939001	1	1	1	0.358991	1	0	4
GO:0005876	spindle microtubule	1	1	0.939278	1	1	1	0.940841	1	0	4
GO:0005881	cytoplasmic microtubule	1	1	0.970879	1	1	1	0.940841	1	0	2
GO:0005882	intermediate filament	1	1	0.93898	1	1	1	0.969972	1	0	4
GO:0005887	integral to plasma membrane	1	1	0.91187	1	1	1	0.940841	1	0	6
GO:0005891	voltage-gated calcium channel complex	1	1	0.970066	1	1	1	0.912579	1	0	2
GO:0005901	caveola	1	1	0.955133	1	1	1	0.969972	1	0	3
GO:0005911	cell-cell junction	1	1	0.956718	1	1	1	0.955296	1	0	3
GO:0005912	adherens junction	1	1	0.971487	1	1	1	0.955296	1	0	2
GO:0005921	gap junction	1	1	0.77727	1	1	1	0.969972	1	0	17
GO:0005923	tight junction	1	1	0.969527	1	1	1	0.77157	1	0	2
GO:0005925	focal adhesion	1	1	0.873646	1	1	1	0.969972	1	0	9
GO:0005929	cilium	1	1	0.899678	1	1	1	0.871761	1	0	7
GO:0005932	microtubule basal body	1	1	0.900072	1	1	1	0.898766	1	0	7
GO:0005938	cell cortex	1	1	0.95707	1	1	1	0.898766	1	0	3
GO:0005942	phosphatidylinositol 3-kinase complex	1	1	0.939968	1	1	1	0.955296	1	0	4
GO:0005945	6-phosphofructokinase complex	1	1	0.953365	1	1	1	0.940841	1	0	3
GO:0005952	cAMP-dependent protein kinase complex	1	1	0.910563	1	1	1	0.955296	1	0	6
GO:0005956	protein kinase CK2 complex	1	1	0.983337	1	1	1	0.912579	1	0	1
GO:0005958	DNA-dependent protein kinase-DNA ligase 4 complex	1	1	0.970767	1	1	1	0.984872	1	0	2
GO:0005960	glycine cleavage complex	1	1	0.952288	1	1	1	0.969972	1	0	3
GO:0005964	phosphorylase kinase complex	1	1	0.984447	1	1	1	0.955296	1	0	1
GO:0005968	Rab-protein geranylgeranyltransferase complex	1	1	0.98337	1	1	1	0.984872	1	0	1
GO:0005969	serine-pyruvate aminotransferase complex	1	1	0.98439	1	1	1	0.984872	1	0	1
GO:0005971	ribonucleoside-diphosphate reductase complex	1	1	0.98458	1	1	1	0.984872	1	0	1
GO:0005976	polysaccharide metabolic process	1	1	0.945684	1	1	1	0.984872	1	0	4
GO:0005977	glycogen metabolic process	1	1	0.945684	1	1	1	0.940841	1	0	4
GO:0005978	glycogen biosynthetic process	1	1	0.936935	1	1	1	0.940841	1	0	4
GO:0006000	fructose metabolic process	1	1	0.940729	1	1	1	0.940841	1	0	4
GO:0006003	fructose 2,6-bisphosphate metabolic process	1	1	0.940729	1	1	1	0.940841	1	0	4
GO:0006004	fucose metabolic process	1	1	0.953389	1	1	1	0.940841	1	0	3
GO:0006006	glucose metabolic process	1	1	0.955649	1	1	1	0.955296	1	0	3
GO:0006007	glucose catabolic process	1	1	0.985036	1	1	1	0.955296	1	0	1
GO:0006012	galactose metabolic process	1	1	0.885334	1	1	1	0.984872	1	0	8
GO:0006013	mannose metabolic process	1	1	0.910638	1	1	1	0.885161	1	0	6
GO:0006020	inositol metabolic process	1	1	0.983972	1	1	1	0.912579	1	0	1
GO:0006021	inositol biosynthetic process	1	1	0.972039	1	1	1	0.984872	1	0	2
GO:0006024	glycosaminoglycan biosynthetic process	1	1	0.97025	1	1	1	0.969972	1	0	2
GO:0006032	chitin catabolic process	1	1	0.827021	1	1	1	0.969972	1	0	13
GO:0006044	N-acetylglucosamine metabolic process	1	1	0.969609	1	1	1	0.820146	1	0	2
GO:0006069	ethanol oxidation	1	1	0.952455	1	1	1	0.969972	1	0	3
GO:0006071	glycerol metabolic process	1	1	0.940022	1	1	1	0.955296	1	0	4
GO:0006072	glycerol-3-phosphate metabolic process	1	1	0.97222	1	1	1	0.940841	1	0	2
GO:0006081	cellular aldehyde metabolic process	1	1	0.970767	1	1	1	0.969972	1	0	2
GO:0006084	acetyl-CoA metabolic process	1	1	0.985124	1	1	1	0.969972	1	0	1
GO:0006085	acetyl-CoA biosynthetic process	1	1	0.984386	1	1	1	0.984872	1	0	1
GO:0006090	pyruvate metabolic process	1	1	0.984986	1	1	1	0.984872	1	0	1
GO:0006094	gluconeogenesis	1	1	0.924925	1	1	1	0.984872	1	0	5
GO:0006096	glycolysis	1	1	0.780256	1	1	1	0.926603	1	0	16
GO:0006098	pentose-phosphate shunt	1	1	0.469658	1	1	1	0.783439	1	0	50
GO:0006099	tricarboxylic acid cycle	1	1	0.761827	1	1	1	0.465841	1	0	18
GO:0006102	isocitrate metabolic process	1	1	0.955661	1	1	1	0.759879	1	0	3
GO:0006106	fumarate metabolic process	1	1	0.985066	1	1	1	0.955296	1	0	1
GO:0006108	malate metabolic process	1	1	0.953793	1	1	1	0.984872	1	0	3
GO:0006120	mitochondrial electron transport, NADH to ubiquinone	1	1	0.987073	1	1	1	0.955296	1	0	1
GO:0006121	mitochondrial electron transport, succinate to ubiquinone	1	1	0.985933	1	1	1	0.984872	1	0	1
GO:0006122	mitochondrial electron transport, ubiquinol to cytochrome c	1	1	0.978268	1	1	1	0.984872	1	0	2
GO:0006139	nucleobase-containing compound metabolic process	1	1	0.59686	1	1	1	0.969972	1	0	34
GO:0006163	purine nucleotide metabolic process	1	1	0.986743	1	1	1	0.595074	1	0	1
GO:0006164	purine nucleotide biosynthetic process	1	1	0.927503	1	1	1	0.984872	1	0	5
GO:0006165	nucleoside diphosphate phosphorylation	1	1	0.926326	1	1	1	0.926603	1	0	5
GO:0006166	purine ribonucleoside salvage	1	1	0.926362	1	1	1	0.926603	1	0	5
GO:0006167	AMP biosynthetic process	1	1	0.9702	1	1	1	0.926603	1	0	2
GO:0006168	adenine salvage	1	1	0.967202	1	1	1	0.969972	1	0	2
GO:0006171	cAMP biosynthetic process	1	1	0.943523	1	1	1	0.969972	1	0	4
GO:0006177	GMP biosynthetic process	1	1	0.970248	1	1	1	0.940841	1	0	2
GO:0006178	guanine salvage	1	1	0.983104	1	1	1	0.969972	1	0	1
GO:0006182	cGMP biosynthetic process	1	1	0.809984	1	1	1	0.984872	1	0	14
GO:0006183	GTP biosynthetic process	1	1	0.926326	1	1	1	0.807724	1	0	5
GO:0006184	GTP catabolic process	1	1	0.245214	1	1	1	0.926603	1	0	92
GO:0006188	IMP biosynthetic process	1	1	0.9401	1	1	1	0.24454	1	0	4
GO:0006189	'de novo' IMP biosynthetic process	1	1	0.927225	1	1	1	0.940841	1	0	5
GO:0006195	purine nucleotide catabolic process	1	1	0.985148	1	1	1	0.926603	1	0	1
GO:0006200	ATP catabolic process	1	1	0.341373	1	1	1	0.984872	1	0	70
GO:0006203	dGTP catabolic process	1	1	0.985148	1	1	1	0.342843	1	0	1
GO:0006206	pyrimidine nucleobase metabolic process	1	1	0.985059	1	1	1	0.984872	1	0	1
GO:0006207	'de novo' pyrimidine nucleobase biosynthetic process	1	1	0.931974	1	1	1	0.984872	1	0	5
GO:0006208	pyrimidine nucleobase catabolic process	1	1	0.968916	1	1	1	0.926603	1	0	2
GO:0006213	pyrimidine nucleoside metabolic process	1	1	0.985059	1	1	1	0.969972	1	0	1
GO:0006221	pyrimidine nucleotide biosynthetic process	1	1	0.95937	1	1	1	0.984872	1	0	3
GO:0006222	UMP biosynthetic process	1	1	0.915932	1	1	1	0.955296	1	0	6
GO:0006228	UTP biosynthetic process	1	1	0.926326	1	1	1	0.912579	1	0	5
GO:0006231	dTMP biosynthetic process	1	1	0.985081	1	1	1	0.926603	1	0	1
GO:0006233	dTDP biosynthetic process	1	1	0.985065	1	1	1	0.984872	1	0	1
GO:0006241	CTP biosynthetic process	1	1	0.926326	1	1	1	0.984872	1	0	5
GO:0006260	DNA replication	1	1	0.413123	1	1	1	0.926603	1	0	57
GO:0006261	DNA-dependent DNA replication	1	1	0.985061	1	1	1	0.418472	1	0	1
GO:0006265	DNA topological change	1	1	0.91591	1	1	1	0.984872	1	0	6
GO:0006266	DNA ligation	1	1	0.986021	1	1	1	0.912579	1	0	1
GO:0006268	DNA unwinding involved in replication	1	1	0.985077	1	1	1	0.984872	1	0	1
GO:0006269	DNA replication, synthesis of RNA primer	1	1	0.954374	1	1	1	0.984872	1	0	3
GO:0006270	DNA replication initiation	1	1	0.856848	1	1	1	0.955296	1	0	10
GO:0006275	regulation of DNA replication	1	1	0.954053	1	1	1	0.858562	1	0	3
GO:0006281	DNA repair	1	1	0.356668	1	1	1	0.955296	1	0	67
GO:0006284	base-excision repair	1	1	0.882356	1	1	1	0.358991	1	0	8
GO:0006289	nucleotide-excision repair	1	1	0.859685	1	1	1	0.885161	1	0	10
GO:0006297	nucleotide-excision repair, DNA gap filling	1	1	0.986021	1	1	1	0.858562	1	0	1
GO:0006298	mismatch repair	1	1	0.798125	1	1	1	0.984872	1	0	15
GO:0006302	double-strand break repair	1	1	0.905249	1	1	1	0.795489	1	0	7
GO:0006303	double-strand break repair via nonhomologous end joining	1	1	0.912789	1	1	1	0.898766	1	0	6
GO:0006306	DNA methylation	1	1	0.927271	1	1	1	0.912579	1	0	5
GO:0006310	DNA recombination	1	1	0.65241	1	1	1	0.926603	1	0	28
GO:0006333	chromatin assembly or disassembly	1	1	0.968745	1	1	1	0.652236	1	0	2
GO:0006334	nucleosome assembly	1	1	0.640762	1	1	1	0.969972	1	0	29
GO:0006337	nucleosome disassembly	1	1	0.984258	1	1	1	0.642343	1	0	1
GO:0006338	chromatin remodeling	1	1	0.910855	1	1	1	0.984872	1	0	6
GO:0006343	establishment of chromatin silencing	1	1	0.941409	1	1	1	0.912579	1	0	4
GO:0006344	maintenance of chromatin silencing	1	1	0.941409	1	1	1	0.940841	1	0	4
GO:0006352	DNA-dependent transcription, initiation	1	1	0.796615	1	1	1	0.940841	1	0	15
GO:0006353	DNA-dependent transcription, termination	1	1	0.970844	1	1	1	0.795489	1	0	2
GO:0006357	regulation of transcription from RNA polymerase II promoter	1	1	0.609863	1	1	1	0.969972	1	0	32
GO:0006361	transcription initiation from RNA polymerase I promoter	1	1	0.986652	1	1	1	0.613552	1	0	1
GO:0006364	rRNA processing	1	1	0.660931	1	1	1	0.984872	1	0	27
GO:0006366	transcription from RNA polymerase II promoter	1	1	0.914973	1	1	1	0.66228	1	0	6
GO:0006367	transcription initiation from RNA polymerase II promoter	1	1	0.805267	1	1	1	0.912579	1	0	14
GO:0006368	transcription elongation from RNA polymerase II promoter	1	1	0.971522	1	1	1	0.807724	1	0	2
GO:0006370	7-methylguanosine mRNA capping	1	1	0.942653	1	1	1	0.969972	1	0	4
GO:0006376	mRNA splice site selection	1	1	0.969964	1	1	1	0.940841	1	0	2
GO:0006378	mRNA polyadenylation	1	1	0.956359	1	1	1	0.969972	1	0	3
GO:0006379	mRNA cleavage	1	1	0.985083	1	1	1	0.955296	1	0	1
GO:0006383	transcription from RNA polymerase III promoter	1	1	0.971145	1	1	1	0.984872	1	0	2
GO:0006396	RNA processing	1	1	0.346047	1	1	1	0.969972	1	0	69
GO:0006397	mRNA processing	1	1	0.525241	1	1	1	0.348144	1	0	42
GO:0006400	tRNA modification	1	1	0.846426	1	1	1	0.526531	1	0	11
GO:0006402	mRNA catabolic process	1	1	0.955827	1	1	1	0.845562	1	0	3
GO:0006406	mRNA export from nucleus	1	1	0.98513	1	1	1	0.955296	1	0	1
GO:0006409	tRNA export from nucleus	1	1	0.984986	1	1	1	0.984872	1	0	1
GO:0006412	translation	1	1	0.0733538	1	1	1	0.984872	1	0	169
GO:0006413	translational initiation	1	1	0.385393	1	1	1	0.0745301	1	0	63
GO:0006414	translational elongation	1	1	0.691684	1	1	1	0.381701	1	0	24
GO:0006415	translational termination	1	1	0.954743	1	1	1	0.693343	1	0	3
GO:0006418	tRNA aminoacylation for protein translation	1	1	0.529638	1	1	1	0.955296	1	0	42
GO:0006419	alanyl-tRNA aminoacylation	1	1	0.971136	1	1	1	0.526531	1	0	2
GO:0006420	arginyl-tRNA aminoacylation	1	1	0.939297	1	1	1	0.969972	1	0	4
GO:0006421	asparaginyl-tRNA aminoacylation	1	1	0.97112	1	1	1	0.940841	1	0	2
GO:0006422	aspartyl-tRNA aminoacylation	1	1	0.984205	1	1	1	0.969972	1	0	1
GO:0006423	cysteinyl-tRNA aminoacylation	1	1	0.967417	1	1	1	0.984872	1	0	2
GO:0006424	glutamyl-tRNA aminoacylation	1	1	0.955115	1	1	1	0.969972	1	0	3
GO:0006425	glutaminyl-tRNA aminoacylation	1	1	0.984969	1	1	1	0.955296	1	0	1
GO:0006426	glycyl-tRNA aminoacylation	1	1	0.967009	1	1	1	0.984872	1	0	2
GO:0006427	histidyl-tRNA aminoacylation	1	1	0.941903	1	1	1	0.969972	1	0	4
GO:0006428	isoleucyl-tRNA aminoacylation	1	1	0.971324	1	1	1	0.940841	1	0	2
GO:0006429	leucyl-tRNA aminoacylation	1	1	0.969298	1	1	1	0.969972	1	0	2
GO:0006430	lysyl-tRNA aminoacylation	1	1	0.985061	1	1	1	0.969972	1	0	1
GO:0006431	methionyl-tRNA aminoacylation	1	1	0.970115	1	1	1	0.984872	1	0	2
GO:0006432	phenylalanyl-tRNA aminoacylation	1	1	0.95824	1	1	1	0.969972	1	0	3
GO:0006433	prolyl-tRNA aminoacylation	1	1	0.966635	1	1	1	0.955296	1	0	2
GO:0006434	seryl-tRNA aminoacylation	1	1	0.955854	1	1	1	0.969972	1	0	3
GO:0006435	threonyl-tRNA aminoacylation	1	1	0.985858	1	1	1	0.955296	1	0	1
GO:0006436	tryptophanyl-tRNA aminoacylation	1	1	0.97027	1	1	1	0.984872	1	0	2
GO:0006437	tyrosyl-tRNA aminoacylation	1	1	0.955131	1	1	1	0.969972	1	0	3
GO:0006438	valyl-tRNA aminoacylation	1	1	0.949186	1	1	1	0.955296	1	0	4
GO:0006446	regulation of translational initiation	1	1	0.970634	1	1	1	0.940841	1	0	2
GO:0006450	regulation of translational fidelity	1	1	0.879869	1	1	1	0.969972	1	0	9
GO:0006452	translational frameshifting	1	1	0.985084	1	1	1	0.871761	1	0	1
GO:0006457	protein folding	1	1	0.236834	1	1	1	0.984872	1	0	94
GO:0006461	protein complex assembly	1	1	0.928666	1	1	1	0.237134	1	0	5
GO:0006465	signal peptide processing	1	1	0.942958	1	1	1	0.926603	1	0	4
GO:0006467	NA	1	1	0.984861	1	1	1	0.940841	1	0	1
GO:0006469	negative regulation of protein kinase activity	1	1	0.942402	1	1	1	0.00193892	0.73073	0	4
GO:0006471	protein ADP-ribosylation	1	1	0.925275	1	1	1	0.940841	1	0	5
GO:0006476	protein deacetylation	1	1	0.869994	1	1	1	0.926603	1	0	9
GO:0006477	protein sulfation	1	1	0.969183	1	1	1	0.871761	1	0	2
GO:0006479	protein methylation	1	1	0.912592	1	1	1	0.969972	1	0	6
GO:0006481	C-terminal protein methylation	1	1	0.983721	1	1	1	0.912579	1	0	1
GO:0006487	protein N-linked glycosylation	1	1	0.96907	1	1	1	0.984872	1	0	2
GO:0006493	protein O-linked glycosylation	1	1	0.954986	1	1	1	0.969972	1	0	3
GO:0006497	protein lipidation	1	1	0.970454	1	1	1	0.955296	1	0	2
GO:0006499	N-terminal protein myristoylation	1	1	0.985252	1	1	1	0.969972	1	0	1
GO:0006505	GPI anchor metabolic process	1	1	0.983667	1	1	1	0.984872	1	0	1
GO:0006506	GPI anchor biosynthetic process	1	1	0.78595	1	1	1	0.984872	1	0	16
GO:0006511	ubiquitin-dependent protein catabolic process	1	1	0.250705	1	1	1	0.783439	1	0	89
GO:0006516	glycoprotein catabolic process	1	1	0.985764	1	1	1	0.256082	1	0	1
GO:0006518	peptide metabolic process	1	1	0.953677	1	1	1	0.984872	1	0	3
GO:0006526	arginine biosynthetic process	1	1	0.969633	1	1	1	0.955296	1	0	2
GO:0006529	asparagine biosynthetic process	1	1	0.985058	1	1	1	0.969972	1	0	1
GO:0006534	cysteine metabolic process	1	1	0.985751	1	1	1	0.984872	1	0	1
GO:0006535	cysteine biosynthetic process from serine	1	1	0.95296	1	1	1	0.984872	1	0	3
GO:0006537	glutamate biosynthetic process	1	1	0.857761	1	1	1	0.955296	1	0	10
GO:0006541	glutamine metabolic process	1	1	0.899155	1	1	1	0.858562	1	0	7
GO:0006542	glutamine biosynthetic process	1	1	0.970071	1	1	1	0.898766	1	0	2
GO:0006543	glutamine catabolic process	1	1	0.969148	1	1	1	0.969972	1	0	2
GO:0006544	glycine metabolic process	1	1	0.924435	1	1	1	0.969972	1	0	5
GO:0006545	glycine biosynthetic process	1	1	0.985082	1	1	1	0.926603	1	0	1
GO:0006546	glycine catabolic process	1	1	0.865318	1	1	1	0.984872	1	0	9
GO:0006548	histidine catabolic process	1	1	0.984797	1	1	1	0.871761	1	0	1
GO:0006555	methionine metabolic process	1	1	0.984907	1	1	1	0.984872	1	0	1
GO:0006556	S-adenosylmethionine biosynthetic process	1	1	0.956173	1	1	1	0.984872	1	0	3
GO:0006559	L-phenylalanine catabolic process	1	1	0.987458	1	1	1	0.955296	1	0	1
GO:0006561	proline biosynthetic process	1	1	0.926774	1	1	1	0.984872	1	0	5
GO:0006562	proline catabolic process	1	1	0.940925	1	1	1	0.926603	1	0	4
GO:0006563	L-serine metabolic process	1	1	0.93949	1	1	1	0.940841	1	0	4
GO:0006564	L-serine biosynthetic process	1	1	0.886494	1	1	1	0.940841	1	0	8
GO:0006569	tryptophan catabolic process	1	1	0.983935	1	1	1	0.885161	1	0	1
GO:0006570	tyrosine metabolic process	1	1	0.987458	1	1	1	0.984872	1	0	1
GO:0006573	valine metabolic process	1	1	0.809919	1	1	1	0.984872	1	0	14
GO:0006584	catecholamine metabolic process	1	1	0.955826	1	1	1	0.807724	1	0	3
GO:0006597	spermine biosynthetic process	1	1	0.943291	1	1	1	0.955296	1	0	4
GO:0006605	protein targeting	1	1	0.984847	1	1	1	0.940841	1	0	1
GO:0006606	protein import into nucleus	1	1	0.926872	1	1	1	0.984872	1	0	5
GO:0006611	protein export from nucleus	1	1	0.985073	1	1	1	0.926603	1	0	1
GO:0006613	cotranslational protein targeting to membrane	1	1	0.983154	1	1	1	0.984872	1	0	1
GO:0006614	SRP-dependent cotranslational protein targeting to membrane	1	1	0.912405	1	1	1	0.984872	1	0	6
GO:0006621	protein retention in ER lumen	1	1	0.967814	1	1	1	0.912579	1	0	2
GO:0006625	protein targeting to peroxisome	1	1	0.956945	1	1	1	0.969972	1	0	3
GO:0006626	protein targeting to mitochondrion	1	1	0.87657	1	1	1	0.955296	1	0	9
GO:0006631	fatty acid metabolic process	1	1	0.767411	1	1	1	0.871761	1	0	17
GO:0006633	fatty acid biosynthetic process	1	1	0.72408	1	1	1	0.77157	1	0	21
GO:0006635	fatty acid beta-oxidation	1	1	0.855145	1	1	1	0.725854	1	0	10
GO:0006644	phospholipid metabolic process	1	1	0.889991	1	1	1	0.858562	1	0	8
GO:0006656	phosphatidylcholine biosynthetic process	1	1	0.984484	1	1	1	0.885161	1	0	1
GO:0006657	CDP-choline pathway	1	1	0.956037	1	1	1	0.984872	1	0	3
GO:0006659	phosphatidylserine biosynthetic process	1	1	0.984745	1	1	1	0.955296	1	0	1
GO:0006662	glycerol ether metabolic process	1	1	0.817849	1	1	1	0.984872	1	0	13
GO:0006665	sphingolipid metabolic process	1	1	0.942261	1	1	1	0.820146	1	0	4
GO:0006672	ceramide metabolic process	1	1	0.9852	1	1	1	0.940841	1	0	1
GO:0006685	sphingomyelin catabolic process	1	1	0.969427	1	1	1	0.984872	1	0	2
GO:0006689	ganglioside catabolic process	1	1	0.985363	1	1	1	0.969972	1	0	1
GO:0006694	steroid biosynthetic process	1	1	0.938364	1	1	1	0.984872	1	0	4
GO:0006695	cholesterol biosynthetic process	1	1	0.95559	1	1	1	0.940841	1	0	3
GO:0006702	androgen biosynthetic process	1	1	0.967912	1	1	1	0.955296	1	0	2
GO:0006703	estrogen biosynthetic process	1	1	0.982632	1	1	1	0.969972	1	0	1
GO:0006725	cellular aromatic compound metabolic process	1	1	0.967505	1	1	1	0.984872	1	0	2
GO:0006729	tetrahydrobiopterin biosynthetic process	1	1	0.926975	1	1	1	0.969972	1	0	5
GO:0006730	one-carbon metabolic process	1	1	0.770711	1	1	1	0.926603	1	0	17
GO:0006744	ubiquinone biosynthetic process	1	1	0.897611	1	1	1	0.77157	1	0	7
GO:0006747	FAD biosynthetic process	1	1	0.969809	1	1	1	0.898766	1	0	2
GO:0006749	glutathione metabolic process	1	1	0.951563	1	1	1	0.969972	1	0	3
GO:0006750	glutathione biosynthetic process	1	1	0.94189	1	1	1	0.955296	1	0	4
GO:0006754	ATP biosynthetic process	1	1	0.621294	1	1	1	0.940841	1	0	31
GO:0006772	thiamine metabolic process	1	1	0.971314	1	1	1	0.623003	1	0	2
GO:0006777	Mo-molybdopterin cofactor biosynthetic process	1	1	0.870234	1	1	1	0.969972	1	0	9
GO:0006779	porphyrin-containing compound biosynthetic process	1	1	0.916363	1	1	1	0.871761	1	0	6
GO:0006783	heme biosynthetic process	1	1	0.98493	1	1	1	0.912579	1	0	1
GO:0006784	heme a biosynthetic process	1	1	0.98583	1	1	1	0.984872	1	0	1
GO:0006796	phosphate-containing compound metabolic process	1	1	0.969695	1	1	1	0.984872	1	0	2
GO:0006801	superoxide metabolic process	1	1	0.859005	1	1	1	0.969972	1	0	10
GO:0006809	nitric oxide biosynthetic process	1	1	0.986773	1	1	1	0.858562	1	0	1
GO:0006812	cation transport	1	1	0.354626	1	1	1	0.984872	1	0	68
GO:0006813	potassium ion transport	1	1	0.541203	1	1	1	0.353526	1	0	40
GO:0006816	calcium ion transport	1	1	0.745974	1	1	1	0.542893	1	0	19
GO:0006817	phosphate ion transport	1	1	0.954937	1	1	1	0.748365	1	0	3
GO:0006820	anion transport	1	1	0.893541	1	1	1	0.955296	1	0	7
GO:0006821	chloride transport	1	1	0.788056	1	1	1	0.898766	1	0	15
GO:0006825	copper ion transport	1	1	0.955088	1	1	1	0.795489	1	0	3
GO:0006826	iron ion transport	1	1	0.914362	1	1	1	0.955296	1	0	6
GO:0006833	water transport	1	1	0.885544	1	1	1	0.912579	1	0	8
GO:0006835	dicarboxylic acid transport	1	1	0.928761	1	1	1	0.885161	1	0	5
GO:0006836	neurotransmitter transport	1	1	0.642465	1	1	1	0.926603	1	0	29
GO:0006839	mitochondrial transport	1	1	0.883206	1	1	1	0.642343	1	0	8
GO:0006857	oligopeptide transport	1	1	0.925277	1	1	1	0.885161	1	0	5
GO:0006874	cellular calcium ion homeostasis	1	1	0.88739	1	1	1	0.926603	1	0	8
GO:0006878	cellular copper ion homeostasis	1	1	0.967918	1	1	1	0.885161	1	0	2
GO:0006879	cellular iron ion homeostasis	1	1	0.914362	1	1	1	0.969972	1	0	6
GO:0006884	cell volume homeostasis	1	1	0.984076	1	1	1	0.912579	1	0	1
GO:0006885	regulation of pH	1	1	0.900736	1	1	1	0.984872	1	0	7
GO:0006886	intracellular protein transport	1	1	0.16016	1	1	1	0.898766	1	0	119
GO:0006887	exocytosis	1	1	0.531605	1	1	1	0.161375	1	0	41
GO:0006888	ER to Golgi vesicle-mediated transport	1	1	0.834503	1	1	1	0.53465	1	0	12
GO:0006890	retrograde vesicle-mediated transport, Golgi to ER	1	1	0.971449	1	1	1	0.832758	1	0	2
GO:0006891	intra-Golgi vesicle-mediated transport	1	1	0.967709	1	1	1	0.969972	1	0	2
GO:0006897	endocytosis	1	1	0.85912	1	1	1	0.969972	1	0	10
GO:0006904	vesicle docking involved in exocytosis	1	1	0.800043	1	1	1	0.858562	1	0	15
GO:0006906	vesicle fusion	1	1	0.98439	1	1	1	0.795489	1	0	1
GO:0006909	phagocytosis	1	1	0.92295	1	1	1	0.984872	1	0	5
GO:0006913	nucleocytoplasmic transport	1	1	0.887985	1	1	1	0.926603	1	0	8
GO:0006914	autophagy	1	1	0.828257	1	1	1	0.885161	1	0	12
GO:0006915	apoptotic process	1	1	0.718406	1	1	1	0.832758	1	0	22
GO:0006935	chemotaxis	1	1	0.983474	1	1	1	0.714852	1	0	1
GO:0006952	defense response	1	1	0.895433	1	1	1	0.984872	1	0	7
GO:0006953	acute-phase response	1	1	0.982543	1	1	1	0.898766	1	0	1
GO:0006955	immune response	1	1	0.912787	1	1	1	0.984872	1	0	6
GO:0006956	complement activation	1	1	0.96822	1	1	1	0.912579	1	0	2
GO:0006959	humoral immune response	1	1	0.985686	1	1	1	0.969972	1	0	1
GO:0006974	response to DNA damage stimulus	1	1	0.737638	1	1	1	0.984872	1	0	20
GO:0006975	DNA damage induced protein phosphorylation	1	1	0.98489	1	1	1	0.737024	1	0	1
GO:0006977	DNA damage response, signal transduction by p53 class mediator resulting in cell cycle arrest	1	1	0.971867	1	1	1	0.984872	1	0	2
GO:0006978	DNA damage response, signal transduction by p53 class mediator resulting in transcription of p21 class mediator	1	1	0.971867	1	1	1	0.969972	1	0	2
GO:0006994	NA	1	1	0.985176	1	1	1	0.969972	1	0	1
GO:0007000	nucleolus organization	1	1	0.986652	1	1	1	0.984872	1	0	1
GO:0007005	mitochondrion organization	1	1	0.987804	1	1	1	0.984872	1	0	1
GO:0007010	cytoskeleton organization	1	1	0.722378	1	1	1	0.984872	1	0	21
GO:0007016	cytoskeletal anchoring at plasma membrane	1	1	0.970263	1	1	1	0.725854	1	0	2
GO:0007017	microtubule-based process	1	1	0.690018	1	1	1	0.969972	1	0	24
GO:0007018	microtubule-based movement	1	1	0.344393	1	1	1	0.693343	1	0	69
GO:0007020	microtubule nucleation	1	1	0.985069	1	1	1	0.348144	1	0	1
GO:0007021	tubulin complex assembly	1	1	0.985062	1	1	1	0.984872	1	0	1
GO:0007028	cytoplasm organization	1	1	0.986652	1	1	1	0.984872	1	0	1
GO:0007030	Golgi organization	1	1	0.914634	1	1	1	0.984872	1	0	6
GO:0007031	peroxisome organization	1	1	0.957976	1	1	1	0.912579	1	0	3
GO:0007032	endosome organization	1	1	0.984386	1	1	1	0.955296	1	0	1
GO:0007034	vacuolar transport	1	1	0.969718	1	1	1	0.984872	1	0	2
GO:0007040	lysosome organization	1	1	0.956607	1	1	1	0.969972	1	0	3
GO:0007041	lysosomal transport	1	1	0.984051	1	1	1	0.955296	1	0	1
GO:0007049	cell cycle	1	1	0.541096	1	1	1	0.984872	1	0	40
GO:0007050	cell cycle arrest	1	1	0.724574	1	1	1	0.542893	1	0	21
GO:0007059	chromosome segregation	1	1	0.956651	1	1	1	0.725854	1	0	3
GO:0007062	sister chromatid cohesion	1	1	0.913026	1	1	1	0.955296	1	0	6
GO:0007067	mitosis	1	1	0.797551	1	1	1	0.912579	1	0	15
GO:0007076	mitotic chromosome condensation	1	1	0.969611	1	1	1	0.795489	1	0	2
GO:0007080	mitotic metaphase plate congression	1	1	0.985067	1	1	1	0.969972	1	0	1
GO:0007090	regulation of S phase of mitotic cell cycle	1	1	0.98506	1	1	1	0.984872	1	0	1
GO:0007093	mitotic cell cycle checkpoint	1	1	0.985067	1	1	1	0.984872	1	0	1
GO:0007094	mitotic cell cycle spindle assembly checkpoint	1	1	0.98489	1	1	1	0.984872	1	0	1
GO:0007095	mitotic cell cycle G2/M transition DNA damage checkpoint	1	1	0.972194	1	1	1	0.984872	1	0	2
GO:0007096	regulation of exit from mitosis	1	1	0.968954	1	1	1	0.969972	1	0	2
GO:0007113	endomitotic cell cycle	1	1	0.985083	1	1	1	0.969972	1	0	1
GO:0007126	meiosis	1	1	0.969527	1	1	1	0.984872	1	0	2
GO:0007128	meiotic prophase I	1	1	0.970018	1	1	1	0.969972	1	0	2
GO:0007130	synaptonemal complex assembly	1	1	0.985101	1	1	1	0.969972	1	0	1
GO:0007131	reciprocal meiotic recombination	1	1	0.967547	1	1	1	0.984872	1	0	2
GO:0007140	male meiosis	1	1	0.983534	1	1	1	0.969972	1	0	1
GO:0007154	cell communication	1	1	0.400358	1	1	1	0.984872	1	0	60
GO:0007155	cell adhesion	1	1	0.143464	1	1	1	0.399667	1	0	126
GO:0007156	homophilic cell adhesion	1	1	0.5728	1	1	1	0.144864	1	0	36
GO:0007160	cell-matrix adhesion	1	1	0.9117	1	1	1	0.577149	1	0	6
GO:0007166	cell surface receptor signaling pathway	1	1	0.412655	1	1	1	0.912579	1	0	58
GO:0007169	transmembrane receptor protein tyrosine kinase signaling pathway	1	1	0.705691	1	1	1	0.412108	1	0	23
GO:0007172	signal complex assembly	1	1	0.913211	1	1	1	0.704016	1	0	6
GO:0007178	transmembrane receptor protein serine/threonine kinase signaling pathway	1	1	0.880715	1	1	1	0.912579	1	0	8
GO:0007179	transforming growth factor beta receptor signaling pathway	1	1	0.889304	1	1	1	0.885161	1	0	8
GO:0007186	G-protein coupled receptor signaling pathway	1	1	0.101472	1	1	1	0.885161	1	0	149
GO:0007212	dopamine receptor signaling pathway	1	1	0.985018	1	1	1	0.10156	1	0	1
GO:0007213	G-protein coupled acetylcholine receptor signaling pathway	1	1	0.985075	1	1	1	0.984872	1	0	1
GO:0007214	gamma-aminobutyric acid signaling pathway	1	1	0.985069	1	1	1	0.984872	1	0	1
GO:0007217	tachykinin receptor signaling pathway	1	1	0.926829	1	1	1	0.984872	1	0	5
GO:0007218	neuropeptide signaling pathway	1	1	0.511404	1	1	1	0.926603	1	0	44
GO:0007219	Notch signaling pathway	1	1	0.857995	1	1	1	0.510659	1	0	10
GO:0007224	smoothened signaling pathway	1	1	0.984903	1	1	1	0.858562	1	0	1
GO:0007229	integrin-mediated signaling pathway	1	1	0.793842	1	1	1	0.984872	1	0	15
GO:0007243	intracellular protein kinase cascade	1	1	0.954515	1	1	1	0.795489	1	0	3
GO:0007252	I-kappaB phosphorylation	1	1	0.984109	1	1	1	0.955296	1	0	1
GO:0007254	JNK cascade	1	1	0.986142	1	1	1	0.984872	1	0	1
GO:0007257	activation of JUN kinase activity	1	1	0.983488	1	1	1	0.984872	1	0	1
GO:0007259	JAK-STAT cascade	1	1	0.983612	1	1	1	0.984872	1	0	1
GO:0007264	small GTPase mediated signal transduction	1	1	0.124502	1	1	1	0.984872	1	0	136
GO:0007265	Ras protein signal transduction	1	1	0.969678	1	1	1	0.124149	1	0	2
GO:0007266	Rho protein signal transduction	1	1	0.984438	1	1	1	0.969972	1	0	1
GO:0007267	cell-cell signaling	1	1	0.872814	1	1	1	0.984872	1	0	9
GO:0007269	neurotransmitter secretion	1	1	0.928428	1	1	1	0.871761	1	0	5
GO:0007275	multicellular organismal development	1	1	0.173496	1	1	1	0.926603	1	0	113
GO:0007276	gamete generation	1	1	0.985021	1	1	1	0.177007	1	0	1
GO:0007281	germ cell development	1	1	0.985101	1	1	1	0.984872	1	0	1
GO:0007283	spermatogenesis	1	1	0.845132	1	1	1	0.984872	1	0	11
GO:0007286	spermatid development	1	1	0.955615	1	1	1	0.845562	1	0	3
GO:0007289	spermatid nucleus differentiation	1	1	0.984032	1	1	1	0.955296	1	0	1
GO:0007292	female gamete generation	1	1	0.98489	1	1	1	0.984872	1	0	1
GO:0007301	female germline ring canal formation	1	1	0.98515	1	1	1	0.984872	1	0	1
GO:0007303	cytoplasmic transport, nurse cell to oocyte	1	1	0.984733	1	1	1	0.984872	1	0	1
GO:0007310	oocyte dorsal/ventral axis specification	1	1	0.984733	1	1	1	0.984872	1	0	1
GO:0007346	regulation of mitotic cell cycle	1	1	0.927339	1	1	1	0.984872	1	0	5
GO:0007366	periodic partitioning by pair rule gene	1	1	0.982583	1	1	1	0.926603	1	0	1
GO:0007368	determination of left/right symmetry	1	1	0.984903	1	1	1	0.984872	1	0	1
GO:0007389	pattern specification process	1	1	0.968985	1	1	1	0.984872	1	0	2
GO:0007399	nervous system development	1	1	0.7457	1	1	1	0.969972	1	0	19
GO:0007411	axon guidance	1	1	0.953717	1	1	1	0.748365	1	0	3
GO:0007412	axon target recognition	1	1	0.986082	1	1	1	0.955296	1	0	1
GO:0007413	axonal fasciculation	1	1	0.984448	1	1	1	0.984872	1	0	1
GO:0007417	central nervous system development	1	1	0.943596	1	1	1	0.984872	1	0	4
GO:0007419	ventral cord development	1	1	0.984733	1	1	1	0.940841	1	0	1
GO:0007420	brain development	1	1	0.885982	1	1	1	0.984872	1	0	8
GO:0007422	peripheral nervous system development	1	1	0.984448	1	1	1	0.885161	1	0	1
GO:0007492	endoderm development	1	1	0.969083	1	1	1	0.984872	1	0	2
GO:0007498	mesoderm development	1	1	0.985284	1	1	1	0.969972	1	0	1
GO:0007507	heart development	1	1	0.925767	1	1	1	0.984872	1	0	5
GO:0007528	neuromuscular junction development	1	1	0.969063	1	1	1	0.926603	1	0	2
GO:0007548	sex differentiation	1	1	0.941425	1	1	1	0.969972	1	0	4
GO:0007566	embryo implantation	1	1	0.973738	1	1	1	0.940841	1	0	2
GO:0007568	aging	1	1	0.958317	1	1	1	0.969972	1	0	3
GO:0007569	cell aging	1	1	0.968174	1	1	1	0.955296	1	0	2
GO:0007584	response to nutrient	1	1	0.985099	1	1	1	0.969972	1	0	1
GO:0007596	blood coagulation	1	1	0.854322	1	1	1	0.984872	1	0	10
GO:0007599	hemostasis	1	1	0.970265	1	1	1	0.858562	1	0	2
GO:0007601	visual perception	1	1	0.911208	1	1	1	0.969972	1	0	6
GO:0007602	phototransduction	1	1	0.953159	1	1	1	0.912579	1	0	3
GO:0007605	sensory perception of sound	1	1	0.98507	1	1	1	0.955296	1	0	1
GO:0007608	sensory perception of smell	1	1	0.984795	1	1	1	0.984872	1	0	1
GO:0007611	learning or memory	1	1	0.970729	1	1	1	0.984872	1	0	2
GO:0007614	short-term memory	1	1	0.94255	1	1	1	0.969972	1	0	4
GO:0007615	anesthesia-resistant memory	1	1	0.94255	1	1	1	0.940841	1	0	4
GO:0007626	locomotory behavior	1	1	0.96984	1	1	1	0.940841	1	0	2
GO:0008013	beta-catenin binding	1	1	0.955815	1	1	1	0.969972	1	0	3
GO:0008017	microtubule binding	1	1	0.781622	1	1	1	0.955296	1	0	16
GO:0008021	synaptic vesicle	1	1	0.77086	1	1	1	0.783439	1	0	17
GO:0008022	protein C-terminus binding	1	1	0.846178	1	1	1	0.77157	1	0	11
GO:0008023	transcription elongation factor complex	1	1	0.957208	1	1	1	0.845562	1	0	3
GO:0008026	ATP-dependent helicase activity	1	1	0.205661	1	1	1	0.955296	1	0	103
GO:0008033	tRNA processing	1	1	0.578957	1	1	1	0.206473	1	0	36
GO:0008036	diuretic hormone receptor activity	1	1	0.96461	1	1	1	0.577149	1	0	2
GO:0008045	motor neuron axon guidance	1	1	0.924885	1	1	1	0.969972	1	0	5
GO:0008046	axon guidance receptor activity	1	1	0.984448	1	1	1	0.926603	1	0	1
GO:0008047	enzyme activator activity	1	1	0.985363	1	1	1	0.984872	1	0	1
GO:0008053	mitochondrial fusion	1	1	0.985121	1	1	1	0.984872	1	0	1
GO:0008060	ARF GTPase activator activity	1	1	0.761313	1	1	1	0.984872	1	0	18
GO:0008069	dorsal/ventral axis specification, ovarian follicular epithelium	1	1	0.984733	1	1	1	0.759879	1	0	1
GO:0008073	ornithine decarboxylase inhibitor activity	1	1	0.985102	1	1	1	0.984872	1	0	1
GO:0008076	voltage-gated potassium channel complex	1	1	0.71382	1	1	1	0.984872	1	0	22
GO:0008081	phosphoric diester hydrolase activity	1	1	0.439177	1	1	1	0.714852	1	0	54
GO:0008083	growth factor activity	1	1	0.703137	1	1	1	0.438156	1	0	23
GO:0008091	spectrin	1	1	0.940844	1	1	1	0.704016	1	0	4
GO:0008092	cytoskeletal protein binding	1	1	0.765963	1	1	1	0.940841	1	0	17
GO:0008093	cytoskeletal adaptor activity	1	1	0.869523	1	1	1	0.77157	1	0	9
GO:0008097	5S rRNA binding	1	1	0.985323	1	1	1	0.871761	1	0	1
GO:0008104	protein localization	1	1	0.882152	1	1	1	0.984872	1	0	8
GO:0008105	asymmetric protein localization	1	1	0.984733	1	1	1	0.885161	1	0	1
GO:0008108	UDP-glucose:hexose-1-phosphate uridylyltransferase activity	1	1	0.956242	1	1	1	0.984872	1	0	3
GO:0008113	peptide-methionine (S)-S-oxide reductase activity	1	1	0.911373	1	1	1	0.955296	1	0	6
GO:0008115	sarcosine oxidase activity	1	1	0.970509	1	1	1	0.912579	1	0	2
GO:0008120	ceramide glucosyltransferase activity	1	1	0.985072	1	1	1	0.969972	1	0	1
GO:0008121	ubiquinol-cytochrome-c reductase activity	1	1	0.945735	1	1	1	0.984872	1	0	4
GO:0008124	4-alpha-hydroxytetrahydrobiopterin dehydratase activity	1	1	0.984183	1	1	1	0.940841	1	0	1
GO:0008134	transcription factor binding	1	1	0.846613	1	1	1	0.984872	1	0	11
GO:0008137	NADH dehydrogenase (ubiquinone) activity	1	1	0.806701	1	1	1	0.845562	1	0	14
GO:0008138	protein tyrosine/serine/threonine phosphatase activity	1	1	0.582094	1	1	1	0.807724	1	0	36
GO:0008140	cAMP response element binding protein binding	1	1	0.98537	1	1	1	0.577149	1	0	1
GO:0008150	biological_process	1	1	0.624593	1	1	1	0.984872	1	0	31
GO:0008154	actin polymerization or depolymerization	1	1	0.971377	1	1	1	0.623003	1	0	2
GO:0008158	hedgehog receptor activity	1	1	0.830142	1	1	1	0.969972	1	0	13
GO:0008173	RNA methyltransferase activity	1	1	0.915771	1	1	1	0.820146	1	0	6
GO:0008174	mRNA methyltransferase activity	1	1	0.955757	1	1	1	0.912579	1	0	3
GO:0008176	tRNA (guanine-N7-)-methyltransferase activity	1	1	0.98496	1	1	1	0.955296	1	0	1
GO:0008190	eukaryotic initiation factor 4E binding	1	1	0.984566	1	1	1	0.984872	1	0	1
GO:0008193	tRNA guanylyltransferase activity	1	1	0.984796	1	1	1	0.984872	1	0	1
GO:0008199	ferric iron binding	1	1	0.914362	1	1	1	0.984872	1	0	6
GO:0008201	heparin binding	1	1	0.954803	1	1	1	0.912579	1	0	3
GO:0008203	cholesterol metabolic process	1	1	0.97046	1	1	1	0.955296	1	0	2
GO:0008206	bile acid metabolic process	1	1	0.984051	1	1	1	0.969972	1	0	1
GO:0008235	metalloexopeptidase activity	1	1	0.872362	1	1	1	0.984872	1	0	9
GO:0008236	serine-type peptidase activity	1	1	0.394586	1	1	1	0.871761	1	0	61
GO:0008239	dipeptidyl-peptidase activity	1	1	0.899661	1	1	1	0.393587	1	0	7
GO:0008241	peptidyl-dipeptidase activity	1	1	0.953919	1	1	1	0.898766	1	0	3
GO:0008242	omega peptidase activity	1	1	0.806379	1	1	1	0.955296	1	0	14
GO:0008250	oligosaccharyltransferase complex	1	1	0.970336	1	1	1	0.807724	1	0	2
GO:0008253	5'-nucleotidase activity	1	1	0.95272	1	1	1	0.969972	1	0	4
GO:0008260	3-oxoacid CoA-transferase activity	1	1	0.900855	1	1	1	0.940841	1	0	7
GO:0008266	poly(U) RNA binding	1	1	0.954803	1	1	1	0.898766	1	0	3
GO:0008271	secondary active sulfate transmembrane transporter activity	1	1	0.96984	1	1	1	0.955296	1	0	2
GO:0008272	sulfate transport	1	1	0.94335	1	1	1	0.969972	1	0	4
GO:0008276	protein methyltransferase activity	1	1	0.952621	1	1	1	0.940841	1	0	3
GO:0008277	regulation of G-protein coupled receptor protein signaling pathway	1	1	0.9698	1	1	1	0.955296	1	0	2
GO:0008283	cell proliferation	1	1	0.863921	1	1	1	0.969972	1	0	10
GO:0008284	positive regulation of cell proliferation	1	1	0.858084	1	1	1	0.858562	1	0	10
GO:0008285	negative regulation of cell proliferation	1	1	0.831331	1	1	1	0.858562	1	0	12
GO:0008286	insulin receptor signaling pathway	1	1	0.98487	1	1	1	0.832758	1	0	1
GO:0008287	protein serine/threonine phosphatase complex	1	1	0.79273	1	1	1	0.984872	1	0	15
GO:0008289	lipid binding	1	1	0.870898	1	1	1	0.795489	1	0	9
GO:0008290	F-actin capping protein complex	1	1	0.971071	1	1	1	0.871761	1	0	2
GO:0008295	spermidine biosynthetic process	1	1	0.970507	1	1	1	0.969972	1	0	2
GO:0008299	isoprenoid biosynthetic process	1	1	0.772639	1	1	1	0.969972	1	0	17
GO:0008301	DNA binding, bending	1	1	0.985398	1	1	1	0.77157	1	0	1
GO:0008302	female germline ring canal formation, actin assembly	1	1	0.98515	1	1	1	0.984872	1	0	1
GO:0008305	integrin complex	1	1	0.829753	1	1	1	0.984872	1	0	12
GO:0008308	voltage-gated anion channel activity	1	1	0.937266	1	1	1	0.832758	1	0	4
GO:0008312	7S RNA binding	1	1	0.927793	1	1	1	0.940841	1	0	5
GO:0008318	protein prenyltransferase activity	1	1	0.955413	1	1	1	0.926603	1	0	3
GO:0008324	cation transmembrane transporter activity	1	1	0.772628	1	1	1	0.955296	1	0	17
GO:0008330	protein tyrosine/threonine phosphatase activity	1	1	0.986142	1	1	1	0.77157	1	0	1
GO:0008340	determination of adult lifespan	1	1	0.98515	1	1	1	0.984872	1	0	1
GO:0008344	adult locomotory behavior	1	1	0.899935	1	1	1	0.984872	1	0	7
GO:0008353	RNA polymerase II carboxy-terminal domain kinase activity	1	1	0.970389	1	1	1	0.898766	1	0	2
GO:0008354	germ cell migration	1	1	0.984509	1	1	1	0.969972	1	0	1
GO:0008355	olfactory learning	1	1	0.98515	1	1	1	0.984872	1	0	1
GO:0008360	regulation of cell shape	1	1	0.940018	1	1	1	0.984872	1	0	4
GO:0008361	regulation of cell size	1	1	0.982583	1	1	1	0.940841	1	0	1
GO:0008374	O-acyltransferase activity	1	1	0.910056	1	1	1	0.984872	1	0	6
GO:0008375	acetylglucosaminyltransferase activity	1	1	0.939832	1	1	1	0.912579	1	0	4
GO:0008380	RNA splicing	1	1	0.912843	1	1	1	0.940841	1	0	6
GO:0008384	IkappaB kinase activity	1	1	0.984109	1	1	1	0.912579	1	0	1
GO:0008386	cholesterol monooxygenase (side-chain-cleaving) activity	1	1	0.988103	1	1	1	0.984872	1	0	1
GO:0008408	3'-5' exonuclease activity	1	1	0.856404	1	1	1	0.984872	1	0	10
GO:0008409	5'-3' exonuclease activity	1	1	0.968878	1	1	1	0.858562	1	0	2
GO:0008410	CoA-transferase activity	1	1	0.985099	1	1	1	0.969972	1	0	1
GO:0008413	8-oxo-7,8-dihydroguanosine triphosphate pyrophosphatase activity	1	1	0.985148	1	1	1	0.984872	1	0	1
GO:0008417	fucosyltransferase activity	1	1	0.859245	1	1	1	0.984872	1	0	10
GO:0008420	CTD phosphatase activity	1	1	0.984829	1	1	1	0.858562	1	0	1
GO:0008424	glycoprotein 6-alpha-L-fucosyltransferase activity	1	1	0.985091	1	1	1	0.984872	1	0	1
GO:0008425	2-polyprenyl-6-methoxy-1,4-benzoquinone methyltransferase activity	1	1	0.985125	1	1	1	0.984872	1	0	1
GO:0008430	selenium binding	1	1	0.886459	1	1	1	0.984872	1	0	8
GO:0008432	JUN kinase binding	1	1	0.983488	1	1	1	0.885161	1	0	1
GO:0008440	inositol-1,4,5-trisphosphate 3-kinase activity	1	1	0.91306	1	1	1	0.984872	1	0	6
GO:0008442	3-hydroxyisobutyrate dehydrogenase activity	1	1	0.809919	1	1	1	0.912579	1	0	14
GO:0008445	D-aspartate oxidase activity	1	1	0.985072	1	1	1	0.807724	1	0	1
GO:0008446	GDP-mannose 4,6-dehydratase activity	1	1	0.983355	1	1	1	0.984872	1	0	1
GO:0008448	N-acetylglucosamine-6-phosphate deacetylase activity	1	1	0.98441	1	1	1	0.984872	1	0	1
GO:0008449	N-acetylglucosamine-6-sulfatase activity	1	1	0.956941	1	1	1	0.984872	1	0	3
GO:0008455	alpha-1,6-mannosylglycoprotein 2-beta-N-acetylglucosaminyltransferase activity	1	1	0.984854	1	1	1	0.955296	1	0	1
GO:0008456	alpha-N-acetylgalactosaminidase activity	1	1	0.983089	1	1	1	0.984872	1	0	1
GO:0008458	carnitine O-octanoyltransferase activity	1	1	0.984161	1	1	1	0.984872	1	0	1
GO:0008459	chondroitin 6-sulfotransferase activity	1	1	0.955344	1	1	1	0.984872	1	0	3
GO:0008466	glycogenin glucosyltransferase activity	1	1	0.982443	1	1	1	0.955296	1	0	1
GO:0008467	[heparan sulfate]-glucosamine 3-sulfotransferase 1 activity	1	1	0.940622	1	1	1	0.984872	1	0	4
GO:0008470	isovaleryl-CoA dehydrogenase activity	1	1	0.985132	1	1	1	0.940841	1	0	1
GO:0008474	palmitoyl-(protein) hydrolase activity	1	1	0.984676	1	1	1	0.984872	1	0	1
GO:0008476	protein-tyrosine sulfotransferase activity	1	1	0.954951	1	1	1	0.984872	1	0	3
GO:0008478	pyridoxal kinase activity	1	1	0.984995	1	1	1	0.955296	1	0	1
GO:0008479	queuine tRNA-ribosyltransferase activity	1	1	0.969929	1	1	1	0.984872	1	0	2
GO:0008483	transaminase activity	1	1	0.778267	1	1	1	0.969972	1	0	17
GO:0008486	diphosphoinositol-polyphosphate diphosphatase activity	1	1	0.984502	1	1	1	0.77157	1	0	1
GO:0008495	protoheme IX farnesyltransferase activity	1	1	0.984252	1	1	1	0.984872	1	0	1
GO:0008509	anion transmembrane transporter activity	1	1	0.953366	1	1	1	0.984872	1	0	3
GO:0008519	ammonium transmembrane transporter activity	1	1	0.954514	1	1	1	0.955296	1	0	3
GO:0008521	acetyl-CoA transporter activity	1	1	0.97216	1	1	1	0.955296	1	0	2
GO:0008531	riboflavin kinase activity	1	1	0.985069	1	1	1	0.969972	1	0	1
GO:0008532	N-acetyllactosaminide beta-1,3-N-acetylglucosaminyltransferase activity	1	1	0.939251	1	1	1	0.984872	1	0	4
GO:0008534	oxidized purine nucleobase lesion DNA N-glycosylase activity	1	1	0.984887	1	1	1	0.940841	1	0	1
GO:0008535	respiratory chain complex IV assembly	1	1	0.970291	1	1	1	0.984872	1	0	2
GO:0008537	proteasome activator complex	1	1	0.970699	1	1	1	0.969972	1	0	2
GO:0008542	visual learning	1	1	0.954803	1	1	1	0.969972	1	0	3
GO:0008543	fibroblast growth factor receptor signaling pathway	1	1	0.939862	1	1	1	0.955296	1	0	4
GO:0008553	hydrogen-exporting ATPase activity, phosphorylative mechanism	1	1	0.985073	1	1	1	0.940841	1	0	1
GO:0008565	protein transporter activity	1	1	0.595292	1	1	1	0.984872	1	0	34
GO:0008568	microtubule-severing ATPase activity	1	1	0.928054	1	1	1	0.595074	1	0	5
GO:0008579	JUN kinase phosphatase activity	1	1	0.986142	1	1	1	0.926603	1	0	1
GO:0008584	male gonad development	1	1	0.93934	1	1	1	0.984872	1	0	4
GO:0008585	female gonad development	1	1	0.9688	1	1	1	0.940841	1	0	2
GO:0008601	protein phosphatase type 2A regulator activity	1	1	0.954526	1	1	1	0.969972	1	0	3
GO:0008603	cAMP-dependent protein kinase regulator activity	1	1	0.869796	1	1	1	0.955296	1	0	9
GO:0008607	phosphorylase kinase regulator activity	1	1	0.970302	1	1	1	0.871761	1	0	2
GO:0008609	alkylglycerone-phosphate synthase activity	1	1	0.970701	1	1	1	0.969972	1	0	2
GO:0008610	lipid biosynthetic process	1	1	0.843418	1	1	1	0.969972	1	0	11
GO:0008612	peptidyl-lysine modification to hypusine	1	1	0.970557	1	1	1	0.845562	1	0	2
GO:0008615	pyridoxine biosynthetic process	1	1	0.984165	1	1	1	0.969972	1	0	1
GO:0008616	queuosine biosynthetic process	1	1	0.969929	1	1	1	0.984872	1	0	2
GO:0008630	intrinsic apoptotic signaling pathway in response to DNA damage	1	1	0.98489	1	1	1	0.969972	1	0	1
GO:0008641	small protein activating enzyme activity	1	1	0.912173	1	1	1	0.984872	1	0	6
GO:0008643	carbohydrate transport	1	1	0.79703	1	1	1	0.912579	1	0	15
GO:0008649	rRNA methyltransferase activity	1	1	0.954775	1	1	1	0.795489	1	0	3
GO:0008652	cellular amino acid biosynthetic process	1	1	0.900233	1	1	1	0.955296	1	0	7
GO:0008654	phospholipid biosynthetic process	1	1	0.749135	1	1	1	0.898766	1	0	19
GO:0008679	2-hydroxy-3-oxopropionate reductase activity	1	1	0.913889	1	1	1	0.748365	1	0	6
GO:0008710	8-amino-7-oxononanoate synthase activity	1	1	0.987086	1	1	1	0.912579	1	0	1
GO:0008745	N-acetylmuramoyl-L-alanine amidase activity	1	1	0.897088	1	1	1	0.984872	1	0	7
GO:0008747	N-acetylneuraminate lyase activity	1	1	0.96882	1	1	1	0.898766	1	0	2
GO:0008750	NAD(P)+ transhydrogenase (AB-specific) activity	1	1	0.970427	1	1	1	0.969972	1	0	2
GO:0008757	S-adenosylmethionine-dependent methyltransferase activity	1	1	0.987076	1	1	1	0.969972	1	0	1
GO:0008762	UDP-N-acetylmuramate dehydrogenase activity	1	1	0.900618	1	1	1	0.984872	1	0	7
GO:0008795	NAD+ synthase activity	1	1	0.984894	1	1	1	0.898766	1	0	1
GO:0008815	citrate (pro-3S)-lyase activity	1	1	0.982234	1	1	1	0.984872	1	0	1
GO:0008817	cob(I)yrinic acid a,c-diamide adenosyltransferase activity	1	1	0.955127	1	1	1	0.984872	1	0	3
GO:0008831	dTDP-4-dehydrorhamnose reductase activity	1	1	0.985493	1	1	1	0.955296	1	0	1
GO:0008859	exoribonuclease II activity	1	1	0.955707	1	1	1	0.984872	1	0	3
GO:0008890	glycine C-acetyltransferase activity	1	1	0.984584	1	1	1	0.955296	1	0	1
GO:0008897	holo-[acyl-carrier-protein] synthase activity	1	1	0.952221	1	1	1	0.984872	1	0	3
GO:0008898	homocysteine S-methyltransferase activity	1	1	0.938458	1	1	1	0.955296	1	0	4
GO:0008963	phospho-N-acetylmuramoyl-pentapeptide-transferase activity	1	1	0.98443	1	1	1	0.940841	1	0	1
GO:0008967	phosphoglycolate phosphatase activity	1	1	0.927534	1	1	1	0.984872	1	0	5
GO:0009052	pentose-phosphate shunt, non-oxidative branch	1	1	0.987857	1	1	1	0.926603	1	0	1
GO:0009056	catabolic process	1	1	0.970537	1	1	1	0.984872	1	0	2
GO:0009058	biosynthetic process	1	1	0.379376	1	1	1	0.969972	1	0	63
GO:0009059	macromolecule biosynthetic process	1	1	0.952221	1	1	1	0.381701	1	0	3
GO:0009060	aerobic respiration	1	1	0.970228	1	1	1	0.955296	1	0	2
GO:0009062	fatty acid catabolic process	1	1	0.985228	1	1	1	0.969972	1	0	1
GO:0009072	aromatic amino acid family metabolic process	1	1	0.886362	1	1	1	0.984872	1	0	8
GO:0009081	branched-chain amino acid metabolic process	1	1	0.938737	1	1	1	0.885161	1	0	4
GO:0009082	branched-chain amino acid biosynthetic process	1	1	0.985071	1	1	1	0.940841	1	0	1
GO:0009086	methionine biosynthetic process	1	1	0.942232	1	1	1	0.984872	1	0	4
GO:0009098	leucine biosynthetic process	1	1	0.987086	1	1	1	0.940841	1	0	1
GO:0009103	lipopolysaccharide biosynthetic process	1	1	0.98505	1	1	1	0.984872	1	0	1
GO:0009107	lipoate biosynthetic process	1	1	0.942416	1	1	1	0.984872	1	0	4
GO:0009113	purine nucleobase biosynthetic process	1	1	0.955881	1	1	1	0.940841	1	0	3
GO:0009116	nucleoside metabolic process	1	1	0.83556	1	1	1	0.955296	1	0	12
GO:0009117	nucleotide metabolic process	1	1	0.970715	1	1	1	0.832758	1	0	2
GO:0009152	purine ribonucleotide biosynthetic process	1	1	0.984527	1	1	1	0.969972	1	0	1
GO:0009156	ribonucleoside monophosphate biosynthetic process	1	1	0.941275	1	1	1	0.984872	1	0	4
GO:0009165	nucleotide biosynthetic process	1	1	0.898168	1	1	1	0.940841	1	0	7
GO:0009166	nucleotide catabolic process	1	1	0.953206	1	1	1	0.898766	1	0	4
GO:0009168	purine ribonucleoside monophosphate biosynthetic process	1	1	0.873612	1	1	1	0.940841	1	0	9
GO:0009186	deoxyribonucleoside diphosphate metabolic process	1	1	0.968757	1	1	1	0.871761	1	0	2
GO:0009190	cyclic nucleotide biosynthetic process	1	1	0.70624	1	1	1	0.969972	1	0	23
GO:0009214	cyclic nucleotide catabolic process	1	1	0.925454	1	1	1	0.704016	1	0	5
GO:0009229	thiamine diphosphate biosynthetic process	1	1	0.971314	1	1	1	0.926603	1	0	2
GO:0009231	riboflavin biosynthetic process	1	1	0.985069	1	1	1	0.969972	1	0	1
GO:0009234	menaquinone biosynthetic process	1	1	0.985146	1	1	1	0.984872	1	0	1
GO:0009235	cobalamin metabolic process	1	1	0.987883	1	1	1	0.984872	1	0	1
GO:0009236	cobalamin biosynthetic process	1	1	0.955127	1	1	1	0.984872	1	0	3
GO:0009253	peptidoglycan catabolic process	1	1	0.897088	1	1	1	0.955296	1	0	7
GO:0009258	10-formyltetrahydrofolate catabolic process	1	1	0.985133	1	1	1	0.898766	1	0	1
GO:0009264	deoxyribonucleotide catabolic process	1	1	0.970691	1	1	1	0.984872	1	0	2
GO:0009267	cellular response to starvation	1	1	0.96934	1	1	1	0.969972	1	0	2
GO:0009295	nucleoid	1	1	0.984849	1	1	1	0.969972	1	0	1
GO:0009301	snRNA transcription	1	1	0.984829	1	1	1	0.984872	1	0	1
GO:0009303	rRNA transcription	1	1	0.985439	1	1	1	0.984872	1	0	1
GO:0009305	protein biotinylation	1	1	0.985078	1	1	1	0.984872	1	0	1
GO:0009306	protein secretion	1	1	0.968881	1	1	1	0.984872	1	0	2
GO:0009311	oligosaccharide metabolic process	1	1	0.985073	1	1	1	0.969972	1	0	1
GO:0009312	oligosaccharide biosynthetic process	1	1	0.984854	1	1	1	0.984872	1	0	1
GO:0009313	oligosaccharide catabolic process	1	1	0.985363	1	1	1	0.984872	1	0	1
GO:0009331	glycerol-3-phosphate dehydrogenase complex	1	1	0.97222	1	1	1	0.984872	1	0	2
GO:0009346	citrate lyase complex	1	1	0.982234	1	1	1	0.969972	1	0	1
GO:0009374	biotin binding	1	1	0.985078	1	1	1	0.984872	1	0	1
GO:0009378	four-way junction helicase activity	1	1	0.982872	1	1	1	0.984872	1	0	1
GO:0009395	phospholipid catabolic process	1	1	0.970675	1	1	1	0.984872	1	0	2
GO:0009396	folic acid-containing compound biosynthetic process	1	1	0.873285	1	1	1	0.969972	1	0	9
GO:0009405	pathogenesis	1	1	0.970452	1	1	1	0.871761	1	0	2
GO:0009408	response to heat	1	1	0.91376	1	1	1	0.969972	1	0	6
GO:0009409	response to cold	1	1	0.984947	1	1	1	0.912579	1	0	1
GO:0009411	response to UV	1	1	0.985071	1	1	1	0.984872	1	0	1
GO:0009434	NA	1	1	0.955313	1	1	1	0.984872	1	0	3
GO:0009435	NAD biosynthetic process	1	1	0.924611	1	1	1	0.955296	1	0	5
GO:0009443	pyridoxal 5'-phosphate salvage	1	1	0.984995	1	1	1	0.926603	1	0	1
GO:0009448	gamma-aminobutyric acid metabolic process	1	1	0.984853	1	1	1	0.984872	1	0	1
GO:0009451	RNA modification	1	1	0.735318	1	1	1	0.984872	1	0	20
GO:0009452	7-methylguanosine RNA capping	1	1	0.970513	1	1	1	0.737024	1	0	2
GO:0009507	chloroplast	1	1	0.984118	1	1	1	0.969972	1	0	1
GO:0009536	plastid	1	1	0.984118	1	1	1	0.984872	1	0	1
GO:0009555	pollen development	1	1	0.984484	1	1	1	0.984872	1	0	1
GO:0009566	fertilization	1	1	0.985101	1	1	1	0.984872	1	0	1
GO:0009617	response to bacterium	1	1	0.971377	1	1	1	0.984872	1	0	2
GO:0009636	response to toxin	1	1	0.954285	1	1	1	0.969972	1	0	3
GO:0009651	response to salt stress	1	1	0.970265	1	1	1	0.955296	1	0	2
GO:0009653	anatomical structure morphogenesis	1	1	0.983346	1	1	1	0.969972	1	0	1
GO:0009703	nitrate reductase (NADH) activity	1	1	0.985074	1	1	1	0.984872	1	0	1
GO:0009725	response to hormone stimulus	1	1	0.955069	1	1	1	0.984872	1	0	3
GO:0009755	hormone-mediated signaling pathway	1	1	0.96461	1	1	1	0.955296	1	0	2
GO:0009786	regulation of asymmetric cell division	1	1	0.984733	1	1	1	0.969972	1	0	1
GO:0009790	embryo development	1	1	0.941605	1	1	1	0.984872	1	0	4
GO:0009791	post-embryonic development	1	1	0.983346	1	1	1	0.940841	1	0	1
GO:0009792	embryo development ending in birth or egg hatching	1	1	0.985062	1	1	1	0.984872	1	0	1
GO:0009798	axis specification	1	1	0.985021	1	1	1	0.984872	1	0	1
GO:0009826	unidimensional cell growth	1	1	0.984484	1	1	1	0.984872	1	0	1
GO:0009860	pollen tube growth	1	1	0.984484	1	1	1	0.984872	1	0	1
GO:0009880	embryonic pattern specification	1	1	0.983346	1	1	1	0.984872	1	0	1
GO:0009881	photoreceptor activity	1	1	0.953159	1	1	1	0.984872	1	0	3
GO:0009888	tissue development	1	1	0.970418	1	1	1	0.955296	1	0	2
GO:0009890	negative regulation of biosynthetic process	1	1	0.985067	1	1	1	0.969972	1	0	1
GO:0009897	external side of plasma membrane	1	1	0.984646	1	1	1	0.984872	1	0	1
GO:0009898	internal side of plasma membrane	1	1	0.984044	1	1	1	0.984872	1	0	1
GO:0009922	fatty acid elongase activity	1	1	0.985077	1	1	1	0.984872	1	0	1
GO:0009948	anterior/posterior axis specification	1	1	0.983346	1	1	1	0.984872	1	0	1
GO:0009952	anterior/posterior pattern specification	1	1	0.938106	1	1	1	0.984872	1	0	4
GO:0009953	dorsal/ventral pattern formation	1	1	0.968499	1	1	1	0.940841	1	0	2
GO:0009966	regulation of signal transduction	1	1	0.910594	1	1	1	0.969972	1	0	6
GO:0009968	negative regulation of signal transduction	1	1	0.984907	1	1	1	0.912579	1	0	1
GO:0009972	cytidine deamination	1	1	0.987942	1	1	1	0.984872	1	0	1
GO:0009982	pseudouridine synthase activity	1	1	0.70321	1	1	1	0.984872	1	0	23
GO:0009986	cell surface	1	1	0.954297	1	1	1	0.704016	1	0	3
GO:0009987	cellular process	1	1	0.859433	1	1	1	0.955296	1	0	10
GO:0009992	cellular water homeostasis	1	1	0.970265	1	1	1	0.858562	1	0	2
GO:0010001	glial cell differentiation	1	1	0.970027	1	1	1	0.969972	1	0	2
GO:0010008	endosome membrane	1	1	0.985075	1	1	1	0.969972	1	0	1
GO:0010038	response to metal ion	1	1	0.970433	1	1	1	0.984872	1	0	2
GO:0010165	response to X-ray	1	1	0.986021	1	1	1	0.969972	1	0	1
GO:0010183	pollen tube guidance	1	1	0.984484	1	1	1	0.984872	1	0	1
GO:0010212	response to ionizing radiation	1	1	0.928727	1	1	1	0.984872	1	0	5
GO:0010225	response to UV-C	1	1	0.982872	1	1	1	0.926603	1	0	1
GO:0010259	multicellular organismal aging	1	1	0.982872	1	1	1	0.984872	1	0	1
GO:0010309	acireductone dioxygenase [iron(II)-requiring] activity	1	1	0.985015	1	1	1	0.984872	1	0	1
GO:0010332	response to gamma radiation	1	1	0.986021	1	1	1	0.984872	1	0	1
GO:0010389	regulation of G2/M transition of mitotic cell cycle	1	1	0.984661	1	1	1	0.984872	1	0	1
GO:0010424	DNA methylation on cytosine within a CG sequence	1	1	0.985101	1	1	1	0.984872	1	0	1
GO:0010458	exit from mitosis	1	1	0.986278	1	1	1	0.984872	1	0	1
GO:0010468	regulation of gene expression	1	1	0.969269	1	1	1	0.984872	1	0	2
GO:0010508	positive regulation of autophagy	1	1	0.970205	1	1	1	0.969972	1	0	2
GO:0010593	negative regulation of lamellipodium assembly	1	1	0.983474	1	1	1	0.969972	1	0	1
GO:0010596	negative regulation of endothelial cell migration	1	1	0.983474	1	1	1	0.984872	1	0	1
GO:0010629	negative regulation of gene expression	1	1	0.970042	1	1	1	0.984872	1	0	2
GO:0010642	negative regulation of platelet-derived growth factor receptor signaling pathway	1	1	0.98505	1	1	1	0.969972	1	0	1
GO:0010718	positive regulation of epithelial to mesenchymal transition	1	1	0.983434	1	1	1	0.984872	1	0	1
GO:0010826	negative regulation of centrosome duplication	1	1	0.982904	1	1	1	0.984872	1	0	1
GO:0010830	regulation of myotube differentiation	1	1	0.971867	1	1	1	0.984872	1	0	2
GO:0010842	retina layer formation	1	1	0.955305	1	1	1	0.969972	1	0	3
GO:0010861	thyroid hormone receptor activator activity	1	1	0.985594	1	1	1	0.955296	1	0	1
GO:0010894	negative regulation of steroid biosynthetic process	1	1	0.985021	1	1	1	0.984872	1	0	1
GO:0010923	negative regulation of phosphatase activity	1	1	0.984961	1	1	1	0.984872	1	0	1
GO:0010994	free ubiquitin chain polymerization	1	1	0.986278	1	1	1	0.984872	1	0	1
GO:0010997	anaphase-promoting complex binding	1	1	0.983789	1	1	1	0.984872	1	0	1
GO:0014012	peripheral nervous system axon regeneration	1	1	0.98505	1	1	1	0.984872	1	0	1
GO:0014045	establishment of endothelial blood-brain barrier	1	1	0.984733	1	1	1	0.984872	1	0	1
GO:0014068	positive regulation of phosphatidylinositol 3-kinase cascade	1	1	0.985067	1	1	1	0.984872	1	0	1
GO:0014070	response to organic cyclic compound	1	1	0.95498	1	1	1	0.984872	1	0	3
GO:0014823	response to activity	1	1	0.985099	1	1	1	0.955296	1	0	1
GO:0014912	negative regulation of smooth muscle cell migration	1	1	0.983474	1	1	1	0.984872	1	0	1
GO:0015016	[heparan sulfate]-glucosamine N-sulfotransferase activity	1	1	0.984147	1	1	1	0.984872	1	0	1
GO:0015018	galactosylgalactosylxylosylprotein 3-beta-glucuronosyltransferase activity	1	1	0.985069	1	1	1	0.984872	1	0	1
GO:0015031	protein transport	1	1	0.159609	1	1	1	0.984872	1	0	119
GO:0015035	protein disulfide oxidoreductase activity	1	1	0.669212	1	1	1	0.161375	1	0	26
GO:0015075	ion transmembrane transporter activity	1	1	0.983615	1	1	1	0.672477	1	0	1
GO:0015077	monovalent inorganic cation transmembrane transporter activity	1	1	0.884808	1	1	1	0.984872	1	0	8
GO:0015078	hydrogen ion transmembrane transporter activity	1	1	0.796194	1	1	1	0.885161	1	0	15
GO:0015116	sulfate transmembrane transporter activity	1	1	0.94335	1	1	1	0.795489	1	0	4
GO:0015269	calcium-activated potassium channel activity	1	1	0.871182	1	1	1	0.940841	1	0	9
GO:0015280	ligand-gated sodium channel activity	1	1	0.969023	1	1	1	0.871761	1	0	2
GO:0015293	symporter activity	1	1	0.661558	1	1	1	0.969972	1	0	27
GO:0015297	antiporter activity	1	1	0.900736	1	1	1	0.66228	1	0	7
GO:0015299	solute:hydrogen antiporter activity	1	1	0.819909	1	1	1	0.898766	1	0	13
GO:0015301	anion:anion antiporter activity	1	1	0.982128	1	1	1	0.820146	1	0	1
GO:0015321	sodium-dependent phosphate transmembrane transporter activity	1	1	0.984617	1	1	1	0.984872	1	0	1
GO:0015377	cation:chloride symporter activity	1	1	0.886569	1	1	1	0.984872	1	0	8
GO:0015379	potassium:chloride symporter activity	1	1	0.95401	1	1	1	0.885161	1	0	3
GO:0015385	sodium:hydrogen antiporter activity	1	1	0.900736	1	1	1	0.955296	1	0	7
GO:0015408	ferric-transporting ATPase activity	1	1	0.986371	1	1	1	0.898766	1	0	1
GO:0015412	molybdate transmembrane-transporting ATPase activity	1	1	0.988303	1	1	1	0.984872	1	0	1
GO:0015416	organic phosphonate transmembrane-transporting ATPase activity	1	1	0.968854	1	1	1	0.984872	1	0	2
GO:0015417	polyamine-transporting ATPase activity	1	1	0.984029	1	1	1	0.969972	1	0	1
GO:0015439	heme-transporting ATPase activity	1	1	0.984029	1	1	1	0.984872	1	0	1
GO:0015446	arsenite-transmembrane transporting ATPase activity	1	1	0.985074	1	1	1	0.984872	1	0	1
GO:0015450	P-P-bond-hydrolysis-driven protein transmembrane transporter activity	1	1	0.862371	1	1	1	0.984872	1	0	10
GO:0015485	cholesterol binding	1	1	0.956527	1	1	1	0.858562	1	0	3
GO:0015501	glutamate:sodium symporter activity	1	1	0.985021	1	1	1	0.955296	1	0	1
GO:0015578	mannose transmembrane transporter activity	1	1	0.972861	1	1	1	0.984872	1	0	2
GO:0015616	DNA translocase activity	1	1	0.985197	1	1	1	0.969972	1	0	1
GO:0015629	actin cytoskeleton	1	1	0.820211	1	1	1	0.984872	1	0	13
GO:0015630	microtubule cytoskeleton	1	1	0.926827	1	1	1	0.820146	1	0	5
GO:0015631	tubulin binding	1	1	0.903572	1	1	1	0.926603	1	0	7
GO:0015662	ATPase activity, coupled to transmembrane movement of ions, phosphorylative mechanism	1	1	0.560889	1	1	1	0.898766	1	0	38
GO:0015671	oxygen transport	1	1	0.914301	1	1	1	0.559761	1	0	6
GO:0015672	monovalent inorganic cation transport	1	1	0.871538	1	1	1	0.912579	1	0	9
GO:0015701	bicarbonate transport	1	1	0.982128	1	1	1	0.871761	1	0	1
GO:0015761	mannose transport	1	1	0.972861	1	1	1	0.984872	1	0	2
GO:0015780	nucleotide-sugar transport	1	1	0.970368	1	1	1	0.969972	1	0	2
GO:0015805	S-adenosyl-L-methionine transport	1	1	0.984468	1	1	1	0.969972	1	0	1
GO:0015858	nucleoside transport	1	1	0.942585	1	1	1	0.984872	1	0	4
GO:0015876	acetyl-CoA transport	1	1	0.97216	1	1	1	0.940841	1	0	2
GO:0015908	fatty acid transport	1	1	0.984161	1	1	1	0.969972	1	0	1
GO:0015914	phospholipid transport	1	1	0.899797	1	1	1	0.984872	1	0	7
GO:0015923	mannosidase activity	1	1	0.910638	1	1	1	0.898766	1	0	6
GO:0015930	glutamate synthase activity	1	1	0.911646	1	1	1	0.912579	1	0	6
GO:0015934	large ribosomal subunit	1	1	0.887812	1	1	1	0.912579	1	0	8
GO:0015935	small ribosomal subunit	1	1	0.853794	1	1	1	0.885161	1	0	10
GO:0015936	coenzyme A metabolic process	1	1	0.970159	1	1	1	0.858562	1	0	2
GO:0015937	coenzyme A biosynthetic process	1	1	0.938259	1	1	1	0.969972	1	0	4
GO:0015986	ATP synthesis coupled proton transport	1	1	0.816404	1	1	1	0.940841	1	0	13
GO:0015991	ATP hydrolysis coupled proton transport	1	1	0.693057	1	1	1	0.820146	1	0	24
GO:0015992	proton transport	1	1	0.77077	1	1	1	0.693343	1	0	17
GO:0016005	phospholipase A2 activator activity	1	1	0.984683	1	1	1	0.77157	1	0	1
GO:0016010	dystrophin-associated glycoprotein complex	1	1	0.98508	1	1	1	0.984872	1	0	1
GO:0016012	sarcoglycan complex	1	1	0.912873	1	1	1	0.984872	1	0	6
GO:0016023	cytoplasmic membrane-bounded vesicle	1	1	0.915748	1	1	1	0.912579	1	0	6
GO:0016032	viral reproduction	1	1	0.68722	1	1	1	0.912579	1	0	24
GO:0016040	glutamate synthase (NADH) activity	1	1	0.925489	1	1	1	0.693343	1	0	5
GO:0016043	cellular component organization	1	1	0.799842	1	1	1	0.926603	1	0	15
GO:0016051	carbohydrate biosynthetic process	1	1	0.92628	1	1	1	0.795489	1	0	5
GO:0016055	Wnt receptor signaling pathway	1	1	0.810262	1	1	1	0.926603	1	0	14
GO:0016070	RNA metabolic process	1	1	0.598983	1	1	1	0.807724	1	0	33
GO:0016075	rRNA catabolic process	1	1	0.923818	1	1	1	0.604242	1	0	5
GO:0016078	tRNA catabolic process	1	1	0.985135	1	1	1	0.926603	1	0	1
GO:0016119	carotene metabolic process	1	1	0.967788	1	1	1	0.984872	1	0	2
GO:0016149	translation release factor activity, codon specific	1	1	0.986074	1	1	1	0.969972	1	0	1
GO:0016151	nickel cation binding	1	1	0.986086	1	1	1	0.984872	1	0	1
GO:0016153	urocanate hydratase activity	1	1	0.984797	1	1	1	0.984872	1	0	1
GO:0016154	pyrimidine-nucleoside phosphorylase activity	1	1	0.985059	1	1	1	0.984872	1	0	1
GO:0016155	formyltetrahydrofolate dehydrogenase activity	1	1	0.985133	1	1	1	0.984872	1	0	1
GO:0016162	cellulose 1,4-beta-cellobiosidase activity	1	1	0.943275	1	1	1	0.984872	1	0	4
GO:0016174	NAD(P)H oxidase activity	1	1	0.923074	1	1	1	0.940841	1	0	5
GO:0016175	superoxide-generating NADPH oxidase activity	1	1	0.985048	1	1	1	0.926603	1	0	1
GO:0016192	vesicle-mediated transport	1	1	0.282854	1	1	1	0.984872	1	0	82
GO:0016209	antioxidant activity	1	1	0.847846	1	1	1	0.285161	1	0	11
GO:0016226	iron-sulfur cluster assembly	1	1	0.897957	1	1	1	0.845562	1	0	7
GO:0016239	positive regulation of macroautophagy	1	1	0.941409	1	1	1	0.898766	1	0	4
GO:0016246	RNA interference	1	1	0.953284	1	1	1	0.940841	1	0	3
GO:0016272	prefoldin complex	1	1	0.881496	1	1	1	0.955296	1	0	8
GO:0016279	protein-lysine N-methyltransferase activity	1	1	0.985101	1	1	1	0.885161	1	0	1
GO:0016286	small conductance calcium-activated potassium channel activity	1	1	0.969697	1	1	1	0.984872	1	0	2
GO:0016295	myristoyl-[acyl-carrier-protein] hydrolase activity	1	1	0.84422	1	1	1	0.969972	1	0	11
GO:0016296	palmitoyl-[acyl-carrier-protein] hydrolase activity	1	1	0.84422	1	1	1	0.845562	1	0	11
GO:0016297	acyl-[acyl-carrier-protein] hydrolase activity	1	1	0.84422	1	1	1	0.845562	1	0	11
GO:0016298	lipase activity	1	1	0.985064	1	1	1	0.845562	1	0	1
GO:0016301	kinase activity	1	1	0.0036649	1	1	1	0.984872	1	0	361
GO:0016303	1-phosphatidylinositol-3-kinase activity	1	1	0.969466	1	1	1	0.00370689	1	0	2
GO:0016307	phosphatidylinositol phosphate kinase activity	1	1	0.828392	1	1	1	0.969972	1	0	12
GO:0016308	1-phosphatidylinositol-4-phosphate 5-kinase activity	1	1	0.968915	1	1	1	0.832758	1	0	2
GO:0016310	phosphorylation	1	1	0.0036649	1	1	1	0.969972	1	0	361
GO:0016314	phosphatidylinositol-3,4,5-trisphosphate 3-phosphatase activity	1	1	0.923895	1	1	1	0.00370689	1	0	5
GO:0016319	mushroom body development	1	1	0.984448	1	1	1	0.926603	1	0	1
GO:0016324	apical plasma membrane	1	1	0.971041	1	1	1	0.984872	1	0	2
GO:0016363	nuclear matrix	1	1	0.940551	1	1	1	0.969972	1	0	4
GO:0016407	acetyltransferase activity	1	1	0.985079	1	1	1	0.940841	1	0	1
GO:0016415	octanoyltransferase activity	1	1	0.956689	1	1	1	0.984872	1	0	3
GO:0016422	mRNA (2'-O-methyladenosine-N6-)-methyltransferase activity	1	1	0.985076	1	1	1	0.955296	1	0	1
GO:0016428	tRNA (cytosine-5-)-methyltransferase activity	1	1	0.951587	1	1	1	0.984872	1	0	3
GO:0016429	tRNA (adenine-N1-)-methyltransferase activity	1	1	0.98459	1	1	1	0.955296	1	0	1
GO:0016433	rRNA (adenine) methyltransferase activity	1	1	0.914699	1	1	1	0.984872	1	0	6
GO:0016442	RNA-induced silencing complex	1	1	0.982496	1	1	1	0.912579	1	0	1
GO:0016458	gene silencing	1	1	0.984815	1	1	1	0.984872	1	0	1
GO:0016462	pyrophosphatase activity	1	1	0.95495	1	1	1	0.984872	1	0	3
GO:0016469	proton-transporting two-sector ATPase complex	1	1	0.926147	1	1	1	0.955296	1	0	5
GO:0016471	vacuolar proton-transporting V-type ATPase complex	1	1	0.970247	1	1	1	0.926603	1	0	2
GO:0016477	cell migration	1	1	0.968742	1	1	1	0.969972	1	0	2
GO:0016485	protein processing	1	1	0.94355	1	1	1	0.969972	1	0	4
GO:0016486	peptide hormone processing	1	1	0.986841	1	1	1	0.940841	1	0	1
GO:0016500	protein-hormone receptor activity	1	1	0.956336	1	1	1	0.984872	1	0	3
GO:0016507	mitochondrial fatty acid beta-oxidation multienzyme complex	1	1	0.984178	1	1	1	0.955296	1	0	1
GO:0016531	copper chaperone activity	1	1	0.985083	1	1	1	0.984872	1	0	1
GO:0016538	cyclin-dependent protein kinase regulator activity	1	1	0.954344	1	1	1	0.984872	1	0	3
GO:0016539	intein-mediated protein splicing	1	1	0.970132	1	1	1	0.955296	1	0	2
GO:0016558	protein import into peroxisome matrix	1	1	0.956336	1	1	1	0.969972	1	0	3
GO:0016559	peroxisome fission	1	1	0.970892	1	1	1	0.955296	1	0	2
GO:0016560	protein import into peroxisome matrix, docking	1	1	0.985064	1	1	1	0.969972	1	0	1
GO:0016567	protein ubiquitination	1	1	0.360346	1	1	1	0.984872	1	0	66
GO:0016568	chromatin modification	1	1	0.84444	1	1	1	0.364539	1	0	11
GO:0016570	histone modification	1	1	0.970359	1	1	1	0.845562	1	0	2
GO:0016573	histone acetylation	1	1	0.452425	1	1	1	0.969972	1	0	51
GO:0016574	histone ubiquitination	1	1	0.985686	1	1	1	0.458761	1	0	1
GO:0016575	histone deacetylation	1	1	0.884581	1	1	1	0.984872	1	0	8
GO:0016578	histone deubiquitination	1	1	0.953538	1	1	1	0.885161	1	0	3
GO:0016579	protein deubiquitination	1	1	0.984386	1	1	1	0.955296	1	0	1
GO:0016584	nucleosome positioning	1	1	0.983367	1	1	1	0.984872	1	0	1
GO:0016585	NA	1	1	0.954738	1	1	1	0.984872	1	0	3
GO:0016591	DNA-directed RNA polymerase II, holoenzyme	1	1	0.940561	1	1	1	0.955296	1	0	4
GO:0016592	mediator complex	1	1	0.699571	1	1	1	0.940841	1	0	23
GO:0016597	amino acid binding	1	1	0.954401	1	1	1	0.704016	1	0	3
GO:0016598	protein arginylation	1	1	0.970344	1	1	1	0.955296	1	0	2
GO:0016600	flotillin complex	1	1	0.985043	1	1	1	0.969972	1	0	1
GO:0016602	CCAAT-binding factor complex	1	1	0.970071	1	1	1	0.984872	1	0	2
GO:0016603	glutaminyl-peptide cyclotransferase activity	1	1	0.984959	1	1	1	0.969972	1	0	1
GO:0016604	nuclear body	1	1	0.970804	1	1	1	0.984872	1	0	2
GO:0016605	PML body	1	1	0.849547	1	1	1	0.969972	1	0	11
GO:0016607	nuclear speck	1	1	0.885591	1	1	1	0.845562	1	0	8
GO:0016615	malate dehydrogenase activity	1	1	0.968765	1	1	1	0.885161	1	0	2
GO:0016616	oxidoreductase activity, acting on the CH-OH group of donors, NAD or NADP as acceptor	1	1	0.381424	1	1	1	0.969972	1	0	63
GO:0016619	malate dehydrogenase (oxaloacetate-decarboxylating) activity	1	1	0.984548	1	1	1	0.381701	1	0	1
GO:0016620	oxidoreductase activity, acting on the aldehyde or oxo group of donors, NAD or NADP as acceptor	1	1	0.673778	1	1	1	0.984872	1	0	26
GO:0016624	oxidoreductase activity, acting on the aldehyde or oxo group of donors, disulfide as acceptor	1	1	0.928344	1	1	1	0.672477	1	0	5
GO:0016627	oxidoreductase activity, acting on the CH-CH group of donors	1	1	0.613433	1	1	1	0.926603	1	0	32
GO:0016628	oxidoreductase activity, acting on the CH-CH group of donors, NAD or NADP as acceptor	1	1	0.98502	1	1	1	0.613552	1	0	1
GO:0016630	protochlorophyllide reductase activity	1	1	0.955612	1	1	1	0.984872	1	0	3
GO:0016638	oxidoreductase activity, acting on the CH-NH2 group of donors	1	1	0.897202	1	1	1	0.955296	1	0	7
GO:0016639	oxidoreductase activity, acting on the CH-NH2 group of donors, NAD or NADP as acceptor	1	1	0.911646	1	1	1	0.898766	1	0	6
GO:0016641	oxidoreductase activity, acting on the CH-NH2 group of donors, oxygen as acceptor	1	1	0.938013	1	1	1	0.912579	1	0	4
GO:0016651	oxidoreductase activity, acting on NAD(P)H	1	1	0.885195	1	1	1	0.940841	1	0	8
GO:0016668	oxidoreductase activity, acting on a sulfur group of donors, NAD(P) as acceptor	1	1	0.878981	1	1	1	0.885161	1	0	8
GO:0016670	oxidoreductase activity, acting on a sulfur group of donors, oxygen as acceptor	1	1	0.983548	1	1	1	0.885161	1	0	1
GO:0016671	oxidoreductase activity, acting on a sulfur group of donors, disulfide as acceptor	1	1	0.970266	1	1	1	0.984872	1	0	2
GO:0016701	oxidoreductase activity, acting on single donors with incorporation of molecular oxygen	1	1	0.955499	1	1	1	0.969972	1	0	3
GO:0016709	oxidoreductase activity, acting on paired donors, with incorporation or reduction of molecular oxygen, NAD(P)H as one donor, and incorporation of one atom of oxygen	1	1	0.984686	1	1	1	0.955296	1	0	1
GO:0016712	oxidoreductase activity, acting on paired donors, with incorporation or reduction of molecular oxygen, reduced flavin or flavoprotein as one donor, and incorporation of one atom of oxygen	1	1	0.868984	1	1	1	0.984872	1	0	9
GO:0016714	oxidoreductase activity, acting on paired donors, with incorporation or reduction of molecular oxygen, reduced pteridine as one donor, and incorporation of one atom of oxygen	1	1	0.97165	1	1	1	0.871761	1	0	2
GO:0016715	oxidoreductase activity, acting on paired donors, with incorporation or reduction of molecular oxygen, reduced ascorbate as one donor, and incorporation of one atom of oxygen	1	1	0.927463	1	1	1	0.969972	1	0	5
GO:0016717	oxidoreductase activity, acting on paired donors, with oxidation of a pair of donors resulting in the reduction of molecular oxygen to two molecules of water	1	1	0.93991	1	1	1	0.926603	1	0	4
GO:0016742	hydroxymethyl-, formyl- and related transferase activity	1	1	0.927542	1	1	1	0.940841	1	0	5
GO:0016743	carboxyl- or carbamoyltransferase activity	1	1	0.969148	1	1	1	0.926603	1	0	2
GO:0016763	transferase activity, transferring pentosyl groups	1	1	0.941937	1	1	1	0.969972	1	0	4
GO:0016765	transferase activity, transferring alkyl or aryl (other than methyl) groups	1	1	0.970301	1	1	1	0.940841	1	0	2
GO:0016768	spermine synthase activity	1	1	0.971962	1	1	1	0.969972	1	0	2
GO:0016773	phosphotransferase activity, alcohol group as acceptor	1	1	0.544294	1	1	1	0.00109523	0.471733	0	40
GO:0016776	phosphotransferase activity, phosphate group as acceptor	1	1	0.957442	1	1	1	0.542893	1	0	3
GO:0016780	phosphotransferase activity, for other substituted phosphate groups	1	1	0.843882	1	1	1	0.955296	1	0	11
GO:0016783	sulfurtransferase activity	1	1	0.985339	1	1	1	0.845562	1	0	1
GO:0016785	transferase activity, transferring selenium-containing groups	1	1	0.985027	1	1	1	0.984872	1	0	1
GO:0016798	hydrolase activity, acting on glycosyl bonds	1	1	0.609513	1	1	1	0.984872	1	0	33
GO:0016805	dipeptidase activity	1	1	0.969487	1	1	1	0.604242	1	0	2
GO:0016812	hydrolase activity, acting on carbon-nitrogen (but not peptide) bonds, in cyclic amides	1	1	0.926079	1	1	1	0.969972	1	0	5
GO:0016813	hydrolase activity, acting on carbon-nitrogen (but not peptide) bonds, in linear amidines	1	1	0.969644	1	1	1	0.926603	1	0	2
GO:0016817	hydrolase activity, acting on acid anhydrides	1	1	0.737167	1	1	1	0.969972	1	0	20
GO:0016818	hydrolase activity, acting on acid anhydrides, in phosphorus-containing anhydrides	1	1	0.808114	1	1	1	0.737024	1	0	14
GO:0016820	hydrolase activity, acting on acid anhydrides, catalyzing transmembrane movement of substances	1	1	0.540636	1	1	1	0.807724	1	0	40
GO:0016830	carbon-carbon lyase activity	1	1	0.967696	1	1	1	0.542893	1	0	2
GO:0016844	strictosidine synthase activity	1	1	0.970262	1	1	1	0.969972	1	0	2
GO:0016846	carbon-sulfur lyase activity	1	1	0.985059	1	1	1	0.969972	1	0	1
GO:0016847	1-aminocyclopropane-1-carboxylate synthase activity	1	1	0.969207	1	1	1	0.984872	1	0	2
GO:0016849	phosphorus-oxygen lyase activity	1	1	0.70624	1	1	1	0.969972	1	0	23
GO:0016853	isomerase activity	1	1	0.327661	1	1	1	0.704016	1	0	73
GO:0016857	racemase and epimerase activity, acting on carbohydrates and derivatives	1	1	0.970462	1	1	1	0.327418	1	0	2
GO:0016866	intramolecular transferase activity	1	1	0.952388	1	1	1	0.969972	1	0	3
GO:0016868	intramolecular transferase activity, phosphotransferases	1	1	0.955506	1	1	1	0.955296	1	0	3
GO:0016874	ligase activity	1	1	0.130228	1	1	1	0.955296	1	0	133
GO:0016876	ligase activity, forming aminoacyl-tRNA and related compounds	1	1	0.900663	1	1	1	0.130034	1	0	7
GO:0016884	carbon-nitrogen ligase activity, with glutamine as amido-N-donor	1	1	0.610228	1	1	1	0.898766	1	0	33
GO:0016887	ATPase activity	1	1	0.341373	1	1	1	0.604242	1	0	70
GO:0016888	endodeoxyribonuclease activity, producing 5'-phosphomonoesters	1	1	0.959534	1	1	1	0.342843	1	0	3
GO:0016891	endoribonuclease activity, producing 5'-phosphomonoesters	1	1	0.937844	1	1	1	0.955296	1	0	4
GO:0016899	oxidoreductase activity, acting on the CH-OH group of donors, oxygen as acceptor	1	1	0.985069	1	1	1	0.940841	1	0	1
GO:0016905	myosin heavy chain kinase activity	1	1	0.76123	1	1	1	0.984872	1	0	18
GO:0016925	protein sumoylation	1	1	0.984883	1	1	1	0.759879	1	0	1
GO:0016926	protein desumoylation	1	1	0.984905	1	1	1	0.984872	1	0	1
GO:0016929	SUMO-specific protease activity	1	1	0.968575	1	1	1	0.984872	1	0	2
GO:0016939	kinesin II complex	1	1	0.969159	1	1	1	0.969972	1	0	2
GO:0016972	thiol oxidase activity	1	1	0.953635	1	1	1	0.969972	1	0	3
GO:0016973	poly(A)+ mRNA export from nucleus	1	1	0.984393	1	1	1	0.955296	1	0	1
GO:0016992	lipoate synthase activity	1	1	0.985084	1	1	1	0.984872	1	0	1
GO:0016998	cell wall macromolecule catabolic process	1	1	0.886824	1	1	1	0.984872	1	0	8
GO:0017002	activin-activated receptor activity	1	1	0.984118	1	1	1	0.885161	1	0	1
GO:0017016	Ras GTPase binding	1	1	0.984245	1	1	1	0.984872	1	0	1
GO:0017017	MAP kinase tyrosine/serine/threonine phosphatase activity	1	1	0.911067	1	1	1	0.984872	1	0	6
GO:0017038	protein import	1	1	0.941133	1	1	1	0.912579	1	0	4
GO:0017048	Rho GTPase binding	1	1	0.913304	1	1	1	0.940841	1	0	6
GO:0017056	structural constituent of nuclear pore	1	1	0.945406	1	1	1	0.912579	1	0	4
GO:0017057	6-phosphogluconolactonase activity	1	1	0.97037	1	1	1	0.940841	1	0	2
GO:0017060	3-galactosyl-N-acetylglucosaminide 4-alpha-L-fucosyltransferase activity	1	1	0.955058	1	1	1	0.969972	1	0	3
GO:0017061	S-methyl-5-thioadenosine phosphorylase activity	1	1	0.985823	1	1	1	0.955296	1	0	1
GO:0017069	snRNA binding	1	1	0.925078	1	1	1	0.984872	1	0	5
GO:0017076	purine nucleotide binding	1	1	0.96874	1	1	1	0.926603	1	0	2
GO:0017089	glycolipid transporter activity	1	1	0.938976	1	1	1	0.969972	1	0	4
GO:0017111	nucleoside-triphosphatase activity	1	1	0.109008	1	1	1	0.940841	1	0	146
GO:0017113	dihydropyrimidine dehydrogenase (NADP+) activity	1	1	0.983932	1	1	1	0.10638	1	0	1
GO:0017119	Golgi transport complex	1	1	0.967709	1	1	1	0.984872	1	0	2
GO:0017123	Ral GTPase activator activity	1	1	0.985064	1	1	1	0.969972	1	0	1
GO:0017124	SH3 domain binding	1	1	0.843501	1	1	1	0.984872	1	0	11
GO:0017126	nucleologenesis	1	1	0.985439	1	1	1	0.845562	1	0	1
GO:0017127	cholesterol transporter activity	1	1	0.971047	1	1	1	0.984872	1	0	2
GO:0017134	fibroblast growth factor binding	1	1	0.970288	1	1	1	0.969972	1	0	2
GO:0017136	NAD-dependent histone deacetylase activity	1	1	0.941409	1	1	1	0.969972	1	0	4
GO:0017137	Rab GTPase binding	1	1	0.836834	1	1	1	0.940841	1	0	12
GO:0017150	tRNA dihydrouridine synthase activity	1	1	0.926174	1	1	1	0.832758	1	0	5
GO:0017153	sodium:dicarboxylate symporter activity	1	1	0.928761	1	1	1	0.926603	1	0	5
GO:0017156	calcium ion-dependent exocytosis	1	1	0.955154	1	1	1	0.926603	1	0	3
GO:0017157	regulation of exocytosis	1	1	0.984245	1	1	1	0.955296	1	0	1
GO:0017158	regulation of calcium ion-dependent exocytosis	1	1	0.985062	1	1	1	0.984872	1	0	1
GO:0017172	cysteine dioxygenase activity	1	1	0.984762	1	1	1	0.984872	1	0	1
GO:0017174	glycine N-methyltransferase activity	1	1	0.984907	1	1	1	0.984872	1	0	1
GO:0017176	phosphatidylinositol N-acetylglucosaminyltransferase activity	1	1	0.968562	1	1	1	0.984872	1	0	2
GO:0017183	peptidyl-diphthamide biosynthetic process from peptidyl-histidine	1	1	0.945773	1	1	1	0.969972	1	0	4
GO:0018024	histone-lysine N-methyltransferase activity	1	1	0.703434	1	1	1	0.940841	1	0	23
GO:0018027	peptidyl-lysine dimethylation	1	1	0.985101	1	1	1	0.704016	1	0	1
GO:0018105	peptidyl-serine phosphorylation	1	1	0.968923	1	1	1	0.984872	1	0	2
GO:0018106	peptidyl-histidine phosphorylation	1	1	0.95347	1	1	1	0.969972	1	0	3
GO:0018108	peptidyl-tyrosine phosphorylation	1	1	0.985067	1	1	1	0.955296	1	0	1
GO:0018112	proline racemase activity	1	1	0.985036	1	1	1	0.984872	1	0	1
GO:0018149	peptide cross-linking	1	1	0.941259	1	1	1	0.984872	1	0	4
GO:0018193	peptidyl-amino acid modification	1	1	0.970363	1	1	1	0.940841	1	0	2
GO:0018271	biotin-protein ligase activity	1	1	0.985078	1	1	1	0.969972	1	0	1
GO:0018279	protein N-linked glycosylation via asparagine	1	1	0.955124	1	1	1	0.984872	1	0	3
GO:0018298	protein-chromophore linkage	1	1	0.953159	1	1	1	0.955296	1	0	3
GO:0018339	peptidyl-L-beta-methylthioaspartic acid biosynthetic process from peptidyl-aspartic acid	1	1	0.942703	1	1	1	0.955296	1	0	4
GO:0018342	protein prenylation	1	1	0.955413	1	1	1	0.940841	1	0	3
GO:0018345	protein palmitoylation	1	1	0.985021	1	1	1	0.955296	1	0	1
GO:0018392	glycoprotein 3-alpha-L-fucosyltransferase activity	1	1	0.956631	1	1	1	0.984872	1	0	3
GO:0018394	peptidyl-lysine acetylation	1	1	0.941409	1	1	1	0.955296	1	0	4
GO:0018738	S-formylglutathione hydrolase activity	1	1	0.986999	1	1	1	0.940841	1	0	1
GO:0019001	guanyl nucleotide binding	1	1	0.884354	1	1	1	0.984872	1	0	8
GO:0019003	GDP binding	1	1	0.984569	1	1	1	0.885161	1	0	1
GO:0019005	SCF ubiquitin ligase complex	1	1	0.985084	1	1	1	0.984872	1	0	1
GO:0019008	molybdopterin synthase complex	1	1	0.939906	1	1	1	0.984872	1	0	4
GO:0019012	virion	1	1	0.923394	1	1	1	0.940841	1	0	5
GO:0019028	viral capsid	1	1	0.896594	1	1	1	0.926603	1	0	7
GO:0019166	trans-2-enoyl-CoA reductase (NADPH) activity	1	1	0.984835	1	1	1	0.898766	1	0	1
GO:0019201	nucleotide kinase activity	1	1	0.957442	1	1	1	0.984872	1	0	3
GO:0019204	nucleotide phosphatase activity	1	1	0.970072	1	1	1	0.955296	1	0	2
GO:0019205	nucleobase-containing compound kinase activity	1	1	0.915654	1	1	1	0.969972	1	0	6
GO:0019211	phosphatase activator activity	1	1	0.970462	1	1	1	0.912579	1	0	2
GO:0019213	deacetylase activity	1	1	0.941409	1	1	1	0.969972	1	0	4
GO:0019216	regulation of lipid metabolic process	1	1	0.984795	1	1	1	0.940841	1	0	1
GO:0019217	regulation of fatty acid metabolic process	1	1	0.985176	1	1	1	0.984872	1	0	1
GO:0019221	cytokine-mediated signaling pathway	1	1	0.983313	1	1	1	0.984872	1	0	1
GO:0019239	deaminase activity	1	1	0.873612	1	1	1	0.984872	1	0	9
GO:0019307	mannose biosynthetic process	1	1	0.985085	1	1	1	0.871761	1	0	1
GO:0019318	hexose metabolic process	1	1	0.987193	1	1	1	0.984872	1	0	1
GO:0019343	cysteine biosynthetic process via cystathionine	1	1	0.95296	1	1	1	0.984872	1	0	3
GO:0019358	nicotinate nucleotide salvage	1	1	0.984809	1	1	1	0.955296	1	0	1
GO:0019363	pyridine nucleotide biosynthetic process	1	1	0.954125	1	1	1	0.984872	1	0	3
GO:0019367	fatty acid elongation, saturated fatty acid	1	1	0.970759	1	1	1	0.955296	1	0	2
GO:0019370	leukotriene biosynthetic process	1	1	0.953193	1	1	1	0.969972	1	0	3
GO:0019432	triglyceride biosynthetic process	1	1	0.985067	1	1	1	0.955296	1	0	1
GO:0019441	tryptophan catabolic process to kynurenine	1	1	0.970558	1	1	1	0.984872	1	0	2
GO:0019464	glycine decarboxylation via glycine cleavage system	1	1	0.968931	1	1	1	0.969972	1	0	2
GO:0019478	D-amino acid catabolic process	1	1	0.984719	1	1	1	0.969972	1	0	1
GO:0019509	L-methionine salvage from methylthioadenosine	1	1	0.970615	1	1	1	0.984872	1	0	2
GO:0019538	protein metabolic process	1	1	0.885981	1	1	1	0.969972	1	0	8
GO:0019556	histidine catabolic process to glutamate and formamide	1	1	0.986227	1	1	1	0.885161	1	0	1
GO:0019673	GDP-mannose metabolic process	1	1	0.983355	1	1	1	0.984872	1	0	1
GO:0019717	NA	1	1	0.969017	1	1	1	0.984872	1	0	2
GO:0019722	calcium-mediated signaling	1	1	0.98508	1	1	1	0.969972	1	0	1
GO:0019725	cellular homeostasis	1	1	0.968844	1	1	1	0.984872	1	0	2
GO:0019773	proteasome core complex, alpha-subunit complex	1	1	0.896933	1	1	1	0.969972	1	0	7
GO:0019777	Atg12 ligase activity	1	1	0.970454	1	1	1	0.898766	1	0	2
GO:0019799	tubulin N-acetyltransferase activity	1	1	0.984874	1	1	1	0.969972	1	0	1
GO:0019825	oxygen binding	1	1	0.942241	1	1	1	0.984872	1	0	4
GO:0019843	rRNA binding	1	1	0.845398	1	1	1	0.940841	1	0	11
GO:0019861	NA	1	1	0.925485	1	1	1	0.845562	1	0	5
GO:0019867	outer membrane	1	1	0.984243	1	1	1	0.926603	1	0	1
GO:0019887	protein kinase regulator activity	1	1	0.983337	1	1	1	0.984872	1	0	1
GO:0019894	kinesin binding	1	1	0.911267	1	1	1	0.984872	1	0	6
GO:0019897	extrinsic to plasma membrane	1	1	0.969018	1	1	1	0.912579	1	0	2
GO:0019898	extrinsic to membrane	1	1	0.790892	1	1	1	0.969972	1	0	15
GO:0019899	enzyme binding	1	1	0.911788	1	1	1	0.795489	1	0	6
GO:0019900	kinase binding	1	1	0.98506	1	1	1	0.912579	1	0	1
GO:0019901	protein kinase binding	1	1	0.746235	1	1	1	0.984872	1	0	19
GO:0019902	phosphatase binding	1	1	0.965167	1	1	1	0.748365	1	0	2
GO:0019904	protein domain specific binding	1	1	0.873679	1	1	1	0.969972	1	0	9
GO:0019905	syntaxin binding	1	1	0.971211	1	1	1	0.871761	1	0	2
GO:0019915	lipid storage	1	1	0.970647	1	1	1	0.969972	1	0	2
GO:0019933	cAMP-mediated signaling	1	1	0.955154	1	1	1	0.969972	1	0	3
GO:0019948	SUMO activating enzyme activity	1	1	0.984883	1	1	1	0.955296	1	0	1
GO:0019991	septate junction assembly	1	1	0.984733	1	1	1	0.984872	1	0	1
GO:0020011	apicoplast	1	1	0.972518	1	1	1	0.984872	1	0	2
GO:0021511	spinal cord patterning	1	1	0.985067	1	1	1	0.969972	1	0	1
GO:0021517	ventral spinal cord development	1	1	0.985067	1	1	1	0.984872	1	0	1
GO:0021527	spinal cord association neuron differentiation	1	1	0.983346	1	1	1	0.984872	1	0	1
GO:0021549	cerebellum development	1	1	0.983346	1	1	1	0.984872	1	0	1
GO:0021551	central nervous system morphogenesis	1	1	0.984448	1	1	1	0.984872	1	0	1
GO:0021592	fourth ventricle development	1	1	0.985071	1	1	1	0.984872	1	0	1
GO:0021670	lateral ventricle development	1	1	0.985071	1	1	1	0.984872	1	0	1
GO:0021678	third ventricle development	1	1	0.985071	1	1	1	0.984872	1	0	1
GO:0021702	cerebellar Purkinje cell differentiation	1	1	0.971351	1	1	1	0.984872	1	0	2
GO:0021756	striatum development	1	1	0.984795	1	1	1	0.969972	1	0	1
GO:0021766	hippocampus development	1	1	0.954891	1	1	1	0.984872	1	0	3
GO:0021772	olfactory bulb development	1	1	0.987804	1	1	1	0.955296	1	0	1
GO:0021785	branchiomotor neuron axon guidance	1	1	0.985751	1	1	1	0.984872	1	0	1
GO:0021800	cerebral cortex tangential migration	1	1	0.985067	1	1	1	0.984872	1	0	1
GO:0021819	layer formation in cerebral cortex	1	1	0.969638	1	1	1	0.984872	1	0	2
GO:0021834	chemorepulsion involved in embryonic olfactory bulb interneuron precursor migration	1	1	0.983474	1	1	1	0.969972	1	0	1
GO:0021836	chemorepulsion involved in postnatal olfactory bulb interneuron migration	1	1	0.983474	1	1	1	0.984872	1	0	1
GO:0021871	forebrain regionalization	1	1	0.983346	1	1	1	0.984872	1	0	1
GO:0021903	rostrocaudal neural tube patterning	1	1	0.985686	1	1	1	0.984872	1	0	1
GO:0021937	cerebellar Purkinje cell-granule cell precursor cell signaling involved in regulation of granule cell precursor cell proliferation	1	1	0.983346	1	1	1	0.984872	1	0	1
GO:0021952	central nervous system projection neuron axonogenesis	1	1	0.985751	1	1	1	0.984872	1	0	1
GO:0021972	corticospinal neuron axon guidance through spinal cord	1	1	0.983474	1	1	1	0.984872	1	0	1
GO:0021987	cerebral cortex development	1	1	0.954279	1	1	1	0.984872	1	0	3
GO:0022008	neurogenesis	1	1	0.983707	1	1	1	0.955296	1	0	1
GO:0022027	interkinetic nuclear migration	1	1	0.983707	1	1	1	0.984872	1	0	1
GO:0022402	cell cycle process	1	1	0.984968	1	1	1	0.984872	1	0	1
GO:0022407	regulation of cell-cell adhesion	1	1	0.985021	1	1	1	0.984872	1	0	1
GO:0022604	regulation of cell morphogenesis	1	1	0.985073	1	1	1	0.984872	1	0	1
GO:0022626	cytosolic ribosome	1	1	0.98505	1	1	1	0.984872	1	0	1
GO:0022627	cytosolic small ribosomal subunit	1	1	0.985058	1	1	1	0.984872	1	0	1
GO:0022891	substrate-specific transmembrane transporter activity	1	1	0.886613	1	1	1	0.984872	1	0	8
GO:0022900	electron transport chain	1	1	0.852617	1	1	1	0.885161	1	0	11
GO:0022904	respiratory electron transport chain	1	1	0.963636	1	1	1	0.845562	1	0	3
GO:0023014	signal transduction by phosphorylation	1	1	0.853669	1	1	1	0.955296	1	0	10
GO:0030001	metal ion transport	1	1	0.810588	1	1	1	0.858562	1	0	14
GO:0030016	myofibril	1	1	0.941747	1	1	1	0.807724	1	0	4
GO:0030027	lamellipodium	1	1	0.943972	1	1	1	0.940841	1	0	4
GO:0030030	cell projection organization	1	1	0.939879	1	1	1	0.940841	1	0	4
GO:0030031	cell projection assembly	1	1	0.985062	1	1	1	0.940841	1	0	1
GO:0030032	lamellipodium assembly	1	1	0.985062	1	1	1	0.984872	1	0	1
GO:0030036	actin cytoskeleton organization	1	1	0.755512	1	1	1	0.984872	1	0	19
GO:0030041	actin filament polymerization	1	1	0.985063	1	1	1	0.748365	1	0	1
GO:0030054	cell junction	1	1	0.580164	1	1	1	0.984872	1	0	36
GO:0030060	L-malate dehydrogenase activity	1	1	0.968765	1	1	1	0.577149	1	0	2
GO:0030071	regulation of mitotic metaphase/anaphase transition	1	1	0.955237	1	1	1	0.969972	1	0	3
GO:0030073	insulin secretion	1	1	0.955154	1	1	1	0.955296	1	0	3
GO:0030091	protein repair	1	1	0.98508	1	1	1	0.955296	1	0	1
GO:0030097	hemopoiesis	1	1	0.954786	1	1	1	0.984872	1	0	3
GO:0030117	membrane coat	1	1	0.730126	1	1	1	0.955296	1	0	20
GO:0030126	COPI vesicle coat	1	1	0.89899	1	1	1	0.737024	1	0	7
GO:0030127	COPII vesicle coat	1	1	0.91291	1	1	1	0.898766	1	0	6
GO:0030130	clathrin coat of trans-Golgi network vesicle	1	1	0.955631	1	1	1	0.912579	1	0	3
GO:0030131	clathrin adaptor complex	1	1	0.830397	1	1	1	0.955296	1	0	12
GO:0030132	clathrin coat of coated pit	1	1	0.939416	1	1	1	0.832758	1	0	4
GO:0030139	endocytic vesicle	1	1	0.986833	1	1	1	0.940841	1	0	1
GO:0030140	trans-Golgi network transport vesicle	1	1	0.985055	1	1	1	0.984872	1	0	1
GO:0030141	secretory granule	1	1	0.969563	1	1	1	0.984872	1	0	2
GO:0030145	manganese ion binding	1	1	0.782446	1	1	1	0.969972	1	0	16
GO:0030148	sphingolipid biosynthetic process	1	1	0.985077	1	1	1	0.783439	1	0	1
GO:0030151	molybdenum ion binding	1	1	0.96986	1	1	1	0.984872	1	0	2
GO:0030154	cell differentiation	1	1	0.65154	1	1	1	0.969972	1	0	28
GO:0030155	regulation of cell adhesion	1	1	0.970073	1	1	1	0.652236	1	0	2
GO:0030158	protein xylosyltransferase activity	1	1	0.984905	1	1	1	0.969972	1	0	1
GO:0030163	protein catabolic process	1	1	0.807127	1	1	1	0.984872	1	0	14
GO:0030165	PDZ domain binding	1	1	0.93792	1	1	1	0.807724	1	0	4
GO:0030174	regulation of DNA-dependent DNA replication initiation	1	1	0.968801	1	1	1	0.940841	1	0	2
GO:0030176	integral to endoplasmic reticulum membrane	1	1	0.91296	1	1	1	0.969972	1	0	6
GO:0030198	extracellular matrix organization	1	1	0.974374	1	1	1	0.912579	1	0	2
GO:0030203	glycosaminoglycan metabolic process	1	1	0.956941	1	1	1	0.969972	1	0	3
GO:0030229	very-low-density lipoprotein particle receptor activity	1	1	0.969638	1	1	1	0.955296	1	0	2
GO:0030234	enzyme regulator activity	1	1	0.924922	1	1	1	0.969972	1	0	5
GO:0030237	female sex determination	1	1	0.985021	1	1	1	0.926603	1	0	1
GO:0030238	male sex determination	1	1	0.985009	1	1	1	0.984872	1	0	1
GO:0030247	polysaccharide binding	1	1	0.941021	1	1	1	0.984872	1	0	4
GO:0030248	cellulose binding	1	1	0.985116	1	1	1	0.940841	1	0	1
GO:0030259	lipid glycosylation	1	1	0.969349	1	1	1	0.984872	1	0	2
GO:0030261	chromosome condensation	1	1	0.872268	1	1	1	0.969972	1	0	9
GO:0030272	5-formyltetrahydrofolate cyclo-ligase activity	1	1	0.927203	1	1	1	0.871761	1	0	5
GO:0030274	LIM domain binding	1	1	0.866617	1	1	1	0.926603	1	0	9
GO:0030279	negative regulation of ossification	1	1	0.985073	1	1	1	0.871761	1	0	1
GO:0030285	integral to synaptic vesicle membrane	1	1	0.985057	1	1	1	0.984872	1	0	1
GO:0030286	dynein complex	1	1	0.843512	1	1	1	0.984872	1	0	11
[truncated: 1,016 more rows]

## Sheet: UniProt GO SLIM Terms
	GO Description	Wallenius P-Value For Enrichment	Wallenius FDR for Enriched	Wallenius P-Value for Depletion	Wallenius FDR for Depletion	HyperGeometric P-Value for Enrichment	HyperGeometric FDR for Enrichment	HyperGeometric P-Value for Depletion	HyperGeometic FDR for Depletion	SSTs with GO Term	UATs (eCPM >= 1) with GO Term
GO:0005622	intracellular	1	1	8.82072e-07	0.00012349	1	1	9.14254e-07	0.000127996	10	2107
GO:0009058	biosynthetic process	0.999973	1	9.81706e-05	0.00687195	0.999974	1	9.73881e-05	0.00681717	7	1440
GO:0016301	kinase activity	0.999982	1	0.000220503	0.00771759	0.999982	1	0.000223922	0.00783728	1	693
GO:0005634	nucleus	0.999969	1	0.000176205	0.00771759	0.99997	1	0.000172785	0.00783728	3	965
GO:0006464	cellular protein modification process	0.999892	1	0.00056137	0.0124829	0.999889	1	0.000574422	0.0123106	3	875
GO:0007165	signal transduction	0.999838	1	0.000624145	0.0124829	0.999841	1	0.00061553	0.0123106	5	1085
GO:0043167	ion binding	0.999757	1	0.000464897	0.0124829	0.999749	1	0.000479366	0.0123106	38	3831
GO:0043234	protein complex	0.999612	1	0.0022799	0.035465	0.999595	1	0.00236819	0.0368385	2	653
GO:0034641	cellular nitrogen compound metabolic process	0.999172	1	0.00213067	0.035465	0.999197	1	0.00206923	0.0362115	10	1450
GO:0005623	cell	0.999031	1	0.00300293	0.0420411	0.998991	1	0.00311418	0.0435986	6	1044
GO:0005737	cytoplasm	0.999074	1	0.00345412	0.0439615	0.999057	1	0.00351157	0.0446928	4	837
GO:0003723	RNA binding	0.998068	1	0.00953684	0.111263	0.998081	1	0.00947892	0.110587	2	546
GO:0006412	translation	1	1	0.0138785	0.149461	1	1	0.0138729	0.149401	0	277
GO:0009056	catabolic process	0.995567	1	0.0161342	0.161342	0.995608	1	0.0160035	0.160035	3	606
GO:0004871	signal transducer activity	0.996911	1	0.0214047	0.187291	0.996981	1	0.0209952	0.183708	1	374
GO:0043226	organelle	0.993344	1	0.0203462	0.187291	0.993293	1	0.0204832	0.183708	4	680
GO:0005575	cellular_component	0.985202	1	0.0235948	0.19431	0.984998	1	0.0793197	0.512459	32	2862
GO:0016874	ligase activity	0.989731	1	0.0583259	0.453646	0.989858	1	0.0577363	0.44906	1	297
GO:0004386	helicase activity	1	1	0.0794851	0.505814	1	1	0.0805293	0.512459	0	164
GO:0005840	ribosome	1	1	0.0792664	0.505814	1	1	0.0805293	0.512459	0	164
GO:0034655	nucleobase-containing compound catabolic process	0.986389	1	0.0733338	0.505814	0.986555	1	0.072615	0.512459	1	279
GO:0008289	lipid binding	0.985183	1	0.0785337	0.505814	0.984741	1	0.0242816	0.199966	1	272
GO:0008092	cytoskeletal protein binding	1	1	0.0925994	0.521956	1	1	0.0940048	0.529192	0	154
GO:0051276	chromosome organization	1	1	0.0883515	0.521956	1	1	0.0897424	0.529192	0	157
GO:0016887	ATPase activity	0.981203	1	0.0950056	0.521956	0.981329	1	0.0944987	0.529192	1	258
GO:0005856	cytoskeleton	0.980723	1	0.0969346	0.521956	0.980125	1	0.0993077	0.534734	1	254
GO:0003735	structural constituent of ribosome	1	1	0.124197	0.643986	1	1	0.12608	0.653751	0	135
GO:0005654	nucleoplasm	1	1	0.138181	0.651252	1	1	0.138313	0.655089	0	129
GO:0007049	cell cycle	1	1	0.131979	0.651252	1	1	0.13411	0.655089	0	131
GO:0005886	plasma membrane	0.96909	1	0.140374	0.651252	0.968763	1	0.141519	0.655089	1	225
GO:0016779	nucleotidyltransferase activity	0.942633	1	0.144206	0.651252	0.942219	1	0.145055	0.655089	3	396
GO:0042592	homeostatic process	1	1	0.18298	0.80054	1	1	0.182545	0.798635	0	111
GO:0016798	hydrolase activity, acting on glycosyl bonds	1	1	0.214351	0.882623	1	1	0.212927	0.876757	0	101
GO:0001071	nucleic acid binding transcription factor activity	0.922245	1	0.212523	0.882623	0.924579	1	0.207564	0.876757	2	276
GO:0016192	vesicle-mediated transport	0.943452	1	0.221708	0.886833	0.942734	1	0.223775	0.894256	1	186
GO:0006457	protein folding	1	1	0.229609	0.892924	1	1	0.229952	0.894256	0	96
GO:0003924	GTPase activity	1	1	0.245214	0.91364	1	1	0.24454	0.914895	0	92
GO:0005694	chromosome	1	1	0.247988	0.91364	1	1	0.248329	0.914895	0	91
GO:0007010	cytoskeleton organization	1	1	0.284863	0.952759	1	1	0.285161	0.955166	0	82
GO:0005739	mitochondrion	0.919756	1	0.285828	0.952759	0.919471	1	0.28655	0.955166	1	164
GO:0044281	small molecule metabolic process	0.830479	1	0.271661	0.952759	0.831123	1	0.270801	0.955166	8	693
GO:0006810	transport	0.804031	1	0.279952	0.952759	0.803375	1	0.280758	0.955166	14	1112
GO:0008135	translation factor activity, nucleic acid binding	1	1	0.295385	0.961719	1	1	0.294057	0.957394	0	80
GO:0019899	enzyme binding	1	1	0.306354	0.974762	1	1	0.307919	0.979743	0	77
GO:0000228	nuclear chromosome	1	1	0.747356	1	1	1	0.748365	1	0	19
GO:0000902	cell morphogenesis	1	1	0.630464	1	1	1	0.6326	1	0	30
GO:0000988	protein binding transcription factor activity	1	1	0.367606	1	1	1	0.375893	1	0	64
GO:0003013	circulatory system process	1	1	0.968518	1	1	1	0.969972	1	0	2
GO:0003729	mRNA binding	1	1	0.928029	1	1	1	0.926603	1	0	5
GO:0005618	cell wall	1	1	0.857331	1	1	1	0.858562	1	0	10
GO:0005635	nuclear envelope	1	1	0.653303	1	1	1	0.652236	1	0	28
GO:0005730	nucleolus	1	1	0.51536	1	1	1	0.518535	1	0	43
GO:0005764	lysosome	1	1	0.834473	1	1	1	0.832758	1	0	12
GO:0005768	endosome	1	1	0.873389	1	1	1	0.871761	1	0	9
GO:0005773	vacuole	1	1	0.821182	1	1	1	0.820146	1	0	13
GO:0005777	peroxisome	1	1	0.693625	1	1	1	0.693343	1	0	24
GO:0005815	microtubule organizing center	1	1	0.576964	1	1	1	0.577149	1	0	36
GO:0005829	cytosol	1	1	0.451258	1	1	1	0.451788	1	0	52
GO:0005929	cilium	1	1	0.845033	1	1	1	0.845562	1	0	11
GO:0006091	generation of precursor metabolites and energy	1	1	0.422166	1	1	1	0.418472	1	0	57
GO:0006397	mRNA processing	1	1	0.374674	1	1	1	0.375893	1	0	64
GO:0006605	protein targeting	1	1	0.505376	1	1	1	0.502902	1	0	45
GO:0006790	sulfur compound metabolic process	1	1	0.577059	1	1	1	0.577149	1	0	36
GO:0006913	nucleocytoplasmic transport	1	1	0.654029	1	1	1	0.652236	1	0	28
GO:0007005	mitochondrion organization	1	1	0.840367	1	1	1	0.832758	1	0	12
GO:0007009	plasma membrane organization	1	1	0.985021	1	1	1	0.984872	1	0	1
GO:0007034	vacuolar transport	1	1	0.954249	1	1	1	0.955296	1	0	3
GO:0007059	chromosome segregation	1	1	0.760776	1	1	1	0.759879	1	0	18
GO:0007067	mitosis	1	1	0.653472	1	1	1	0.652236	1	0	28
GO:0007568	aging	1	1	0.764821	1	1	1	0.759879	1	0	18
GO:0008134	transcription factor binding	1	1	0.773301	1	1	1	0.77157	1	0	17
GO:0008219	cell death	1	1	0.42016	1	1	1	0.418472	1	0	57
GO:0008283	cell proliferation	1	1	0.524652	1	1	1	0.526531	1	0	42
GO:0008565	protein transporter activity	1	1	0.513121	1	1	1	0.510659	1	0	44
GO:0009536	plastid	1	1	0.95707	1	1	1	0.955296	1	0	3
GO:0009790	embryo development	1	1	0.614058	1	1	1	0.613552	1	0	32
GO:0016023	cytoplasmic membrane-bounded vesicle	1	1	0.496905	1	1	1	0.495263	1	0	46
GO:0016765	transferase activity, transferring alkyl or aryl (other than methyl) groups	1	1	0.682609	1	1	1	0.682831	1	0	25
GO:0019843	rRNA binding	1	1	0.832978	1	1	1	0.832758	1	0	12
GO:0022618	ribonucleoprotein complex assembly	1	1	0.858561	1	1	1	0.858562	1	0	10
GO:0030198	extracellular matrix organization	1	1	0.974374	1	1	1	0.969972	1	0	2
GO:0030312	external encapsulating structure	1	1	0.847176	1	1	1	0.845562	1	0	11
GO:0030674	protein binding, bridging	1	1	0.831133	1	1	1	0.832758	1	0	12
GO:0030705	cytoskeleton-dependent intracellular transport	1	1	0.924874	1	1	1	0.926603	1	0	5
GO:0032182	small conjugating protein binding	1	1	0.870288	1	1	1	0.871761	1	0	9
GO:0034330	cell junction organization	1	1	0.909781	1	1	1	0.912579	1	0	6
GO:0040007	growth	1	1	0.558431	1	1	1	0.559761	1	0	38
GO:0040011	locomotion	1	1	0.734171	1	1	1	0.737024	1	0	20
GO:0042254	ribosome biogenesis	1	1	0.470834	1	1	1	0.473029	1	0	49
GO:0042393	histone binding	1	1	0.844384	1	1	1	0.845562	1	0	11
GO:0043473	pigmentation	1	1	0.970504	1	1	1	0.969972	1	0	2
GO:0048646	anatomical structure formation involved in morphogenesis	1	1	0.6502	1	1	1	0.652236	1	0	28
GO:0048870	cell motility	1	1	0.698536	1	1	1	0.704016	1	0	23
GO:0051082	unfolded protein binding	1	1	0.370216	1	1	1	0.370173	1	0	65
GO:0051301	cell division	1	1	0.58437	1	1	1	0.586043	1	0	35
GO:0051604	protein maturation	1	1	0.849479	1	1	1	0.845562	1	0	11
GO:0071554	cell wall organization or biogenesis	1	1	0.886824	1	1	1	0.885161	1	0	8
GO:0004518	nuclease activity	0.844717	1	0.357518	1	0.847923	1	0.352153	1	2	219
GO:0016829	lyase activity	0.840294	1	0.45661	1	0.841093	1	0.455124	1	1	119
GO:0051186	cofactor metabolic process	0.838947	1	0.459053	1	0.838625	1	0.459659	1	1	120
GO:0016853	isomerase activity	0.808472	1	0.512124	1	0.808823	1	0.511545	1	1	108
GO:0005975	carbohydrate metabolic process	0.796946	1	0.389118	1	0.796472	1	0.389791	1	3	278
GO:0006461	protein complex assembly	0.782586	1	0.553314	1	0.780419	1	0.556596	1	1	99
GO:0006399	tRNA metabolic process	0.766857	1	0.57674	1	0.770048	1	0.572091	1	1	96
GO:0065003	macromolecular complex assembly	0.759008	1	0.588095	1	0.75546	1	0.593093	1	1	92
GO:0022857	transmembrane transporter activity	0.746359	1	0.397661	1	0.744922	1	0.399432	1	6	483
GO:0008168	methyltransferase activity	0.743311	1	0.508339	1	0.740733	1	0.511747	1	2	173
GO:0006259	DNA metabolic process	0.724248	1	0.404942	1	0.724763	1	0.404333	1	8	618
GO:0007155	cell adhesion	0.680659	1	0.586615	1	0.679844	1	0.432373	1	2	153
GO:0003677	DNA binding	0.670691	1	0.442517	1	0.676908	1	0.590989	1	12	874
GO:0016791	phosphatase activity	0.664612	1	0.557414	1	0.665876	1	0.555974	1	3	225
GO:0022607	cellular component assembly	0.660423	1	0.710402	1	0.657157	1	0.71388	1	1	70
GO:0005578	proteinaceous extracellular matrix	0.577704	1	0.790064	1	0.581528	1	0.786795	1	1	57
GO:0008150	biological_process	0.568596	1	0.494218	1	0.569098	1	0.65869	1	88	5853
GO:0048856	anatomical structure development	0.567599	1	0.706122	1	0.566378	1	0.496468	1	2	124
GO:0006520	cellular amino acid metabolic process	0.567492	1	0.660266	1	0.562704	1	0.710727	1	3	195
GO:0002376	immune system process	0.533046	1	0.826101	1	0.534159	1	0.825265	1	1	50
GO:0005794	Golgi apparatus	0.52359	1	0.746178	1	0.521895	1	0.747649	1	2	115
GO:0006950	response to stress	0.507566	1	0.689347	1	0.509947	1	0.687151	1	4	245
GO:0061024	membrane organization	0.34712	1	0.93373	1	0.347764	1	0.933464	1	1	28
GO:0007267	cell-cell signaling	0.335165	1	0.938626	1	0.33772	1	0.937614	1	1	27
GO:0050877	neurological system process	0.333261	1	0.939374	1	0.33772	1	0.937614	1	1	27
GO:0016810	hydrolase activity, acting on carbon-nitrogen (but not peptide) bonds	0.309384	1	0.89802	1	0.308542	1	0.898483	1	2	74
GO:0016757	transferase activity, transferring glycosyl groups	0.21483	1	0.909817	1	0.21409	1	0.910247	1	4	157
GO:0003674	molecular_function	0.214281	1	0.829775	1	0.213456	1	0.830491	1	101	6315
GO:0005198	structural molecule activity	0.194025	1	0.921709	1	0.192215	1	0.922714	1	4	150
GO:0016746	transferase activity, transferring acyl groups	0.140746	1	0.937081	1	0.141976	1	0.936378	1	6	233
GO:0030154	cell differentiation	0.108856	1	0.971676	1	0.107784	1	0.972074	1	3	76
GO:0055085	transmembrane transport	0.0748204	0.872905	0.961179	1	0.0748088	0.87277	0.961186	1	12	498
GO:0021700	developmental maturation	0.055812	0.710334	0.998811	1	0.0591592	0.752935	0.998662	1	1	4
GO:0006629	lipid metabolic process	0.0388924	0.544494	0.984075	1	0.0378401	0.529762	0.984583	1	9	299
GO:0044403	symbiosis, encompassing mutualism through parasitism	0.0332082	0.516572	0.999721	1	0.0300278	0.467098	0.999773	1	1	2
GO:0005615	extracellular space	0.0282456	0.494297	0.995799	1	0.0286267	0.467098	0.995721	1	3	44
GO:0000003	reproduction	0.0114027	0.228055	0.998205	1	0.0107047	0.214095	0.998346	1	4	57
GO:0005783	endoplasmic reticulum	0.00702724	0.163969	0.998465	1	0.0067076	0.156511	0.998549	1	6	111
GO:0032196	transposition	0.00541448	0.151605	0.998881	1	0.00562348	0.156511	0.998829	1	6	107
GO:0016491	oxidoreductase activity	0.000542978	0.0190042	0.999774	1	0.000538613	0.0188515	0.999811	1	25	816
GO:0008233	peptidase activity	0.000537433	0.0190042	0.999811	1	0.000531561	0.0188515	0.999779	1	18	499
GO:0005576	extracellular region	3.09024e-05	0.00216317	0.999992	1	2.88478e-05	0.00201934	0.999992	1	17	358
GO:0030234	enzyme regulator activity	1.50115e-07	2.10161e-05	1	1	1.44225e-07	2.01915e-05	1	1	20	334

## Sheet: PFAM Full GO Terms
	GO Description	Wallenius P-Value For Enrichment	Wallenius FDR for Enriched	Wallenius P-Value for Depletion	Wallenius FDR for Depletion	HyperGeometric P-Value for Enrichment	HyperGeometric FDR for Enrichment	HyperGeometric P-Value for Depletion	HyperGeometic FDR for Depletion	SSTs with GO Term	UATs (eCPM >= 1) with GO Term
GO:0000012	single strand break repair	1	1	0.985083	1	1	1	0.984872	1	0	1
GO:0000015	phosphopyruvate hydratase complex	1	1	0.985464	1	1	1	0.984872	1	0	1
GO:0000030	mannosyltransferase activity	1	1	0.954986	1	1	1	0.955296	1	0	3
GO:0000042	protein targeting to Golgi	1	1	0.939916	1	1	1	0.940841	1	0	4
GO:0000045	autophagic vacuole assembly	1	1	0.983565	1	1	1	0.984872	1	0	1
GO:0000049	tRNA binding	1	1	0.927354	1	1	1	0.926603	1	0	5
GO:0000062	fatty-acyl-CoA binding	1	1	0.892032	1	1	1	0.885161	1	0	8
GO:0000077	DNA damage checkpoint	1	1	0.968322	1	1	1	0.969972	1	0	2
GO:0000079	regulation of cyclin-dependent protein kinase activity	1	1	0.984209	1	1	1	0.984872	1	0	1
GO:0000103	sulfate assimilation	1	1	0.957052	1	1	1	0.955296	1	0	3
GO:0000123	histone acetyltransferase complex	1	1	0.982714	1	1	1	0.984872	1	0	1
GO:0000139	Golgi membrane	1	1	0.886302	1	1	1	0.885161	1	0	8
GO:0000145	exocyst	1	1	0.930212	1	1	1	0.926603	1	0	5
GO:0000150	recombinase activity	1	1	0.983761	1	1	1	0.984872	1	0	1
GO:0000151	ubiquitin ligase complex	1	1	0.896404	1	1	1	0.898766	1	0	7
GO:0000154	rRNA modification	1	1	0.970304	1	1	1	0.969972	1	0	2
GO:0000159	protein phosphatase type 2A complex	1	1	0.969882	1	1	1	0.969972	1	0	2
GO:0000166	nucleotide binding	1	1	0.307144	1	1	1	0.303228	1	0	78
GO:0000172	ribonuclease MRP complex	1	1	0.985083	1	1	1	0.984872	1	0	1
GO:0000176	nuclear exosome (RNase complex)	1	1	0.985137	1	1	1	0.984872	1	0	1
GO:0000179	rRNA (adenine-N6,N6-)-dimethyltransferase activity	1	1	0.970304	1	1	1	0.969972	1	0	2
GO:0000184	nuclear-transcribed mRNA catabolic process, nonsense-mediated decay	1	1	0.985065	1	1	1	0.984872	1	0	1
GO:0000213	tRNA-intron endonuclease activity	0.0868351	1	0.996766	1	0.087421	1	0.996722	1	1	6
GO:0000221	vacuolar proton-transporting V-type ATPase, V1 domain	1	1	0.954132	1	1	1	0.955296	1	0	3
GO:0000226	microtubule cytoskeleton organization	1	1	0.873411	1	1	1	0.871761	1	0	9
GO:0000228	nuclear chromosome	1	1	0.940697	1	1	1	0.940841	1	0	4
GO:0000245	spliceosomal complex assembly	1	1	0.985928	1	1	1	0.984872	1	0	1
GO:0000275	mitochondrial proton-transporting ATP synthase complex, catalytic core F(1)	1	1	0.986118	1	1	1	0.984872	1	0	1
GO:0000276	mitochondrial proton-transporting ATP synthase complex, coupling factor F(o)	1	1	0.911962	1	1	1	0.912579	1	0	6
GO:0000287	magnesium ion binding	1	1	0.748407	1	1	1	0.748365	1	0	19
GO:0000290	deadenylation-dependent decapping of nuclear-transcribed mRNA	1	1	0.970312	1	1	1	0.969972	1	0	2
GO:0000398	mRNA splicing, via spliceosome	1	1	0.941368	1	1	1	0.940841	1	0	4
GO:0000439	core TFIIH complex	1	1	0.970614	1	1	1	0.969972	1	0	2
GO:0000445	THO complex part of transcription export complex	1	1	0.985517	1	1	1	0.984872	1	0	1
GO:0000502	proteasome complex	1	1	0.984961	1	1	1	0.984872	1	0	1
GO:0000774	adenyl-nucleotide exchange factor activity	1	1	0.970246	1	1	1	0.969972	1	0	2
GO:0000775	chromosome, centromeric region	1	1	0.940159	1	1	1	0.940841	1	0	4
GO:0000786	nucleosome	1	1	0.925563	1	1	1	0.926603	1	0	5
GO:0000902	cell morphogenesis	1	1	0.810297	1	1	1	0.807724	1	0	14
GO:0000922	spindle pole	1	1	0.913761	1	1	1	0.912579	1	0	6
GO:0000975	regulatory region DNA binding	1	1	0.957221	1	1	1	0.955296	1	0	3
GO:0000978	RNA polymerase II core promoter proximal region sequence-specific DNA binding	1	1	0.969603	1	1	1	0.969972	1	0	2
GO:0000982	RNA polymerase II core promoter proximal region sequence-specific DNA binding transcription factor activity	1	1	0.969603	1	1	1	0.969972	1	0	2
GO:0001104	RNA polymerase II transcription cofactor activity	1	1	0.779358	1	1	1	0.783439	1	0	16
GO:0001510	RNA methylation	1	1	0.956015	1	1	1	0.955296	1	0	3
GO:0001518	voltage-gated sodium channel complex	1	1	0.985075	1	1	1	0.984872	1	0	1
GO:0001522	pseudouridine synthesis	1	1	0.77174	1	1	1	0.77157	1	0	17
GO:0001558	regulation of cell growth	1	1	0.985419	1	1	1	0.984872	1	0	1
GO:0001614	purinergic nucleotide receptor activity	1	1	0.955425	1	1	1	0.955296	1	0	3
GO:0001671	ATPase activator activity	1	1	0.985393	1	1	1	0.984872	1	0	1
GO:0001726	ruffle	1	1	0.970263	1	1	1	0.969972	1	0	2
GO:0001733	galactosylceramide sulfotransferase activity	1	1	0.950605	1	1	1	0.955296	1	0	3
GO:0002161	aminoacyl-tRNA editing activity	1	1	0.935397	1	1	1	0.926603	1	0	5
GO:0003676	nucleic acid binding	0.995698	1	0.019212	1	0.995688	1	0.0192488	1	2	489
GO:0003677	DNA binding	1	1	0.0113189	1	1	1	0.011142	1	0	291
GO:0003678	DNA helicase activity	1	1	0.914133	1	1	1	0.912579	1	0	6
GO:0003682	chromatin binding	1	1	0.746455	1	1	1	0.748365	1	0	19
GO:0003684	damaged DNA binding	1	1	0.885046	1	1	1	0.885161	1	0	8
GO:0003689	DNA clamp loader activity	1	1	0.984987	1	1	1	0.984872	1	0	1
GO:0003697	single-stranded DNA binding	1	1	0.970755	1	1	1	0.969972	1	0	2
GO:0003700	sequence-specific DNA binding transcription factor activity	0.753073	1	0.495195	1	0.760401	1	0.485209	1	2	180
GO:0003707	steroid hormone receptor activity	1	1	0.722524	1	1	1	0.714852	1	0	22
GO:0003712	transcription cofactor activity	1	1	0.882259	1	1	1	0.885161	1	0	8
GO:0003713	transcription coactivator activity	1	1	0.938739	1	1	1	0.940841	1	0	4
GO:0003723	RNA binding	0.975583	1	0.116823	1	0.975273	1	0.117979	1	1	240
GO:0003724	RNA helicase activity	1	1	0.885336	1	1	1	0.885161	1	0	8
GO:0003725	double-stranded RNA binding	1	1	0.77091	1	1	1	0.77157	1	0	17
GO:0003726	double-stranded RNA adenosine deaminase activity	1	1	0.986075	1	1	1	0.984872	1	0	1
GO:0003729	mRNA binding	1	1	0.985071	1	1	1	0.984872	1	0	1
GO:0003735	structural constituent of ribosome	1	1	0.188711	1	1	1	0.191177	1	0	108
GO:0003743	translation initiation factor activity	1	1	0.770016	1	1	1	0.77157	1	0	17
GO:0003746	translation elongation factor activity	1	1	0.926889	1	1	1	0.926603	1	0	5
GO:0003747	translation release factor activity	1	1	0.968229	1	1	1	0.969972	1	0	2
GO:0003755	peptidyl-prolyl cis-trans isomerase activity	1	1	0.809494	1	1	1	0.807724	1	0	14
GO:0003756	protein disulfide isomerase activity	1	1	0.984861	1	1	1	0.984872	1	0	1
GO:0003774	motor activity	1	1	0.631022	1	1	1	0.6326	1	0	30
GO:0003777	microtubule motor activity	1	1	0.630237	1	1	1	0.6326	1	0	30
GO:0003779	actin binding	1	1	0.520804	1	1	1	0.526531	1	0	42
GO:0003796	lysozyme activity	1	1	0.969045	1	1	1	0.969972	1	0	2
GO:0003810	protein-glutamine gamma-glutamyltransferase activity	1	1	0.941259	1	1	1	0.940841	1	0	4
GO:0003824	catalytic activity	0.217566	1	0.889654	1	0.216561	1	0.976249	1	6	266
GO:0003830	beta-1,4-mannosylglycoprotein 4-beta-N-acetylglucosaminyltransferase activity	1	1	0.985092	1	1	1	0.984872	1	0	1
GO:0003840	gamma-glutamyltransferase activity	0.101695	1	0.995414	1	0.101234	1	0.995456	1	1	7
GO:0003883	CTP synthase activity	1	1	0.985079	1	1	1	0.984872	1	0	1
GO:0003885	D-arabinono-1,4-lactone oxidase activity	1	1	0.985069	1	1	1	0.984872	1	0	1
GO:0003887	DNA-directed DNA polymerase activity	1	1	0.830107	1	1	1	0.832758	1	0	12
GO:0003896	DNA primase activity	1	1	0.954374	1	1	1	0.955296	1	0	3
GO:0003899	DNA-directed RNA polymerase activity	1	1	0.625421	1	1	1	0.623003	1	0	31
GO:0003905	alkylbase DNA N-glycosylase activity	1	1	0.984277	1	1	1	0.984872	1	0	1
GO:0003910	DNA ligase (ATP) activity	1	1	0.927886	1	1	1	0.926603	1	0	5
GO:0003913	DNA photolyase activity	1	1	0.922164	1	1	1	0.926603	1	0	5
GO:0003916	DNA topoisomerase activity	1	1	0.970396	1	1	1	0.969972	1	0	2
GO:0003917	DNA topoisomerase type I activity	1	1	0.985052	1	1	1	0.984872	1	0	1
GO:0003918	DNA topoisomerase type II (ATP-hydrolyzing) activity	1	1	0.970281	1	1	1	0.969972	1	0	2
GO:0003922	GMP synthase (glutamine-hydrolyzing) activity	1	1	0.984894	1	1	1	0.984872	1	0	1
GO:0003924	GTPase activity	1	1	0.167275	1	1	1	0.166427	1	0	117
GO:0003937	IMP cyclohydrolase activity	1	1	0.985268	1	1	1	0.984872	1	0	1
GO:0003950	NAD+ ADP-ribosyltransferase activity	1	1	0.938462	1	1	1	0.940841	1	0	4
GO:0003951	NAD+ kinase activity	1	1	0.956453	1	1	1	0.955296	1	0	3
GO:0003954	NADH dehydrogenase activity	1	1	0.969636	1	1	1	0.969972	1	0	2
GO:0003964	RNA-directed DNA polymerase activity	1	1	0.286441	1	1	1	0.289575	1	0	81
GO:0003968	RNA-directed RNA polymerase activity	1	1	0.829466	1	1	1	0.832758	1	0	12
GO:0003980	UDP-glucose:glycoprotein glucosyltransferase activity	1	1	0.970863	1	1	1	0.969972	1	0	2
GO:0003989	acetyl-CoA carboxylase activity	1	1	0.968794	1	1	1	0.969972	1	0	2
GO:0003995	acyl-CoA dehydrogenase activity	1	1	0.74748	1	1	1	0.748365	1	0	19
GO:0003997	acyl-CoA oxidase activity	1	1	0.912072	1	1	1	0.912579	1	0	6
GO:0004000	adenosine deaminase activity	1	1	0.956835	1	1	1	0.955296	1	0	3
GO:0004003	ATP-dependent DNA helicase activity	1	1	0.886151	1	1	1	0.885161	1	0	8
GO:0004013	adenosylhomocysteinase activity	1	1	0.97099	1	1	1	0.969972	1	0	2
GO:0004014	adenosylmethionine decarboxylase activity	1	1	0.970507	1	1	1	0.969972	1	0	2
GO:0004017	adenylate kinase activity	1	1	0.971138	1	1	1	0.969972	1	0	2
GO:0004019	adenylosuccinate synthase activity	1	1	0.9853	1	1	1	0.984872	1	0	1
GO:0004020	adenylylsulfate kinase activity	1	1	0.957052	1	1	1	0.955296	1	0	3
GO:0004045	aminoacyl-tRNA hydrolase activity	1	1	0.926073	1	1	1	0.926603	1	0	5
GO:0004047	aminomethyltransferase activity	1	1	0.908699	1	1	1	0.912579	1	0	6
GO:0004055	argininosuccinate synthase activity	1	1	0.969633	1	1	1	0.969972	1	0	2
GO:0004057	arginyltransferase activity	1	1	0.970344	1	1	1	0.969972	1	0	2
GO:0004064	arylesterase activity	1	1	0.984003	1	1	1	0.984872	1	0	1
GO:0004066	asparagine synthase (glutamine-hydrolyzing) activity	1	1	0.955951	1	1	1	0.955296	1	0	3
GO:0004096	catalase activity	1	1	0.970283	1	1	1	0.969972	1	0	2
GO:0004109	coproporphyrinogen oxidase activity	1	1	0.986343	1	1	1	0.984872	1	0	1
GO:0004126	cytidine deaminase activity	1	1	0.987942	1	1	1	0.984872	1	0	1
GO:0004129	cytochrome-c oxidase activity	1	1	0.884756	1	1	1	0.885161	1	0	8
GO:0004135	amylo-alpha-1,6-glucosidase activity	1	1	0.981963	1	1	1	0.984872	1	0	1
GO:0004140	dephospho-CoA kinase activity	1	1	0.937119	1	1	1	0.940841	1	0	4
GO:0004143	diacylglycerol kinase activity	1	1	0.778555	1	1	1	0.783439	1	0	16
GO:0004144	diacylglycerol O-acyltransferase activity	1	1	0.955514	1	1	1	0.955296	1	0	3
GO:0004146	dihydrofolate reductase activity	1	1	0.985082	1	1	1	0.984872	1	0	1
GO:0004152	dihydroorotate dehydrogenase activity	0.0717108	1	0.997894	1	0.0733972	1	0.997793	1	1	5
GO:0004161	dimethylallyltranstransferase activity	1	1	0.982704	1	1	1	0.984872	1	0	1
GO:0004174	electron-transferring-flavoprotein dehydrogenase activity	1	1	0.985065	1	1	1	0.984872	1	0	1
GO:0004175	endopeptidase activity	1	1	0.896933	1	1	1	0.898766	1	0	7
GO:0004176	ATP-dependent peptidase activity	1	1	0.931834	1	1	1	0.926603	1	0	5
GO:0004177	aminopeptidase activity	1	1	0.871793	1	1	1	0.871761	1	0	9
GO:0004180	carboxypeptidase activity	1	1	0.954992	1	1	1	0.955296	1	0	3
GO:0004181	metallocarboxypeptidase activity	0.201419	1	0.979668	1	0.204511	1	0.979012	1	1	15
GO:0004185	serine-type carboxypeptidase activity	1	1	0.952029	1	1	1	0.955296	1	0	3
GO:0004190	aspartic-type endopeptidase activity	1	1	0.870394	1	1	1	0.871761	1	0	9
GO:0004197	cysteine-type endopeptidase activity	1	1	0.792595	1	1	1	0.795489	1	0	15
GO:0004198	calcium-dependent cysteine-type endopeptidase activity	1	1	0.845186	1	1	1	0.845562	1	0	11
GO:0004221	ubiquitin thiolesterase activity	1	1	0.484805	1	1	1	0.487739	1	0	47
GO:0004252	serine-type endopeptidase activity	0.683153	1	0.685105	1	0.68248	1	0.685871	1	1	75
GO:0004298	threonine-type endopeptidase activity	1	1	0.81818	1	1	1	0.807724	1	0	14
GO:0004325	ferrochelatase activity	1	1	0.98493	1	1	1	0.984872	1	0	1
GO:0004329	formate-tetrahydrofolate ligase activity	1	1	0.984728	1	1	1	0.984872	1	0	1
GO:0004332	fructose-bisphosphate aldolase activity	1	1	0.968569	1	1	1	0.969972	1	0	2
GO:0004334	fumarylacetoacetase activity	1	1	0.984804	1	1	1	0.984872	1	0	1
GO:0004345	glucose-6-phosphate dehydrogenase activity	1	1	0.985286	1	1	1	0.984872	1	0	1
GO:0004347	glucose-6-phosphate isomerase activity	1	1	0.98401	1	1	1	0.984872	1	0	1
GO:0004348	glucosylceramidase activity	1	1	0.971104	1	1	1	0.969972	1	0	2
GO:0004356	glutamate-ammonia ligase activity	1	1	0.970071	1	1	1	0.969972	1	0	2
GO:0004357	glutamate-cysteine ligase activity	1	1	0.985334	1	1	1	0.984872	1	0	1
GO:0004359	glutaminase activity	1	1	0.984998	1	1	1	0.984872	1	0	1
GO:0004363	glutathione synthase activity	1	1	0.985065	1	1	1	0.984872	1	0	1
GO:0004372	glycine hydroxymethyltransferase activity	1	1	0.93949	1	1	1	0.940841	1	0	4
GO:0004373	glycogen (starch) synthase activity	1	1	0.982805	1	1	1	0.984872	1	0	1
GO:0004375	glycine dehydrogenase (decarboxylating) activity	1	1	0.983981	1	1	1	0.984872	1	0	1
GO:0004379	glycylpeptide N-tetradecanoyltransferase activity	1	1	0.985252	1	1	1	0.984872	1	0	1
GO:0004383	guanylate cyclase activity	1	1	0.940778	1	1	1	0.940841	1	0	4
GO:0004386	helicase activity	1	1	0.221955	1	1	1	0.222985	1	0	98
GO:0004402	histone acetyltransferase activity	1	1	0.844398	1	1	1	0.845562	1	0	11
GO:0004408	holocytochrome-c synthase activity	1	1	0.983413	1	1	1	0.984872	1	0	1
GO:0004411	homogentisate 1,2-dioxygenase activity	1	1	0.987458	1	1	1	0.984872	1	0	1
GO:0004415	hyalurononglucosaminidase activity	1	1	0.969511	1	1	1	0.969972	1	0	2
GO:0004420	hydroxymethylglutaryl-CoA reductase (NADPH) activity	1	1	0.970159	1	1	1	0.969972	1	0	2
GO:0004421	hydroxymethylglutaryl-CoA synthase activity	1	1	0.970725	1	1	1	0.969972	1	0	2
GO:0004427	inorganic diphosphatase activity	1	1	0.984456	1	1	1	0.984872	1	0	1
GO:0004435	phosphatidylinositol phospholipase C activity	1	1	0.828812	1	1	1	0.832758	1	0	12
GO:0004476	mannose-6-phosphate isomerase activity	1	1	0.983129	1	1	1	0.984872	1	0	1
GO:0004478	methionine adenosyltransferase activity	1	1	0.956173	1	1	1	0.955296	1	0	3
GO:0004484	mRNA guanylyltransferase activity	1	1	0.969649	1	1	1	0.969972	1	0	2
GO:0004488	methylenetetrahydrofolate dehydrogenase (NADP+) activity	1	1	0.955767	1	1	1	0.955296	1	0	3
GO:0004497	monooxygenase activity	1	1	0.941571	1	1	1	0.940841	1	0	4
GO:0004512	inositol-3-phosphate synthase activity	1	1	0.972039	1	1	1	0.969972	1	0	2
GO:0004514	nicotinate-nucleotide diphosphorylase (carboxylating) activity	1	1	0.984667	1	1	1	0.984872	1	0	1
GO:0004516	nicotinate phosphoribosyltransferase activity	1	1	0.984809	1	1	1	0.984872	1	0	1
GO:0004517	nitric-oxide synthase activity	1	1	0.986773	1	1	1	0.984872	1	0	1
GO:0004518	nuclease activity	1	1	0.897281	1	1	1	0.898766	1	0	7
GO:0004519	endonuclease activity	1	1	0.969574	1	1	1	0.969972	1	0	2
GO:0004523	ribonuclease H activity	1	1	0.450032	1	1	1	0.44492	1	0	53
GO:0004525	ribonuclease III activity	1	1	0.954188	1	1	1	0.955296	1	0	3
GO:0004526	ribonuclease P activity	1	1	0.985135	1	1	1	0.984872	1	0	1
GO:0004527	exonuclease activity	1	1	0.969952	1	1	1	0.969972	1	0	2
GO:0004531	deoxyribonuclease II activity	1	1	0.970924	1	1	1	0.969972	1	0	2
GO:0004535	poly(A)-specific ribonuclease activity	1	1	0.956134	1	1	1	0.955296	1	0	3
GO:0004540	ribonuclease activity	1	1	0.896422	1	1	1	0.898766	1	0	7
GO:0004550	nucleoside diphosphate kinase activity	1	1	0.940398	1	1	1	0.940841	1	0	4
GO:0004553	hydrolase activity, hydrolyzing O-glycosyl compounds	1	1	0.497819	1	1	1	0.495263	1	0	46
GO:0004559	alpha-mannosidase activity	1	1	0.910638	1	1	1	0.912579	1	0	6
GO:0004560	alpha-L-fucosidase activity	1	1	0.953389	1	1	1	0.955296	1	0	3
GO:0004565	beta-galactosidase activity	1	1	0.984995	1	1	1	0.984872	1	0	1
GO:0004571	mannosyl-oligosaccharide 1,2-alpha-mannosidase activity	1	1	0.913627	1	1	1	0.912579	1	0	6
GO:0004573	mannosyl-oligosaccharide glucosidase activity	1	1	0.985073	1	1	1	0.984872	1	0	1
GO:0004576	oligosaccharyl transferase activity	1	1	0.941247	1	1	1	0.940841	1	0	4
GO:0004579	dolichyl-diphosphooligosaccharide-protein glycotransferase activity	1	1	0.940765	1	1	1	0.940841	1	0	4
GO:0004590	orotidine-5'-phosphate decarboxylase activity	1	1	0.973904	1	1	1	0.969972	1	0	2
GO:0004594	pantothenate kinase activity	1	1	0.970491	1	1	1	0.969972	1	0	2
GO:0004601	peroxidase activity	0.175478	1	0.98489	1	0.179854	1	0.984098	1	1	13
GO:0004602	glutathione peroxidase activity	1	1	0.95749	1	1	1	0.955296	1	0	3
GO:0004609	phosphatidylserine decarboxylase activity	1	1	0.97014	1	1	1	0.969972	1	0	2
GO:0004611	phosphoenolpyruvate carboxykinase activity	1	1	0.96874	1	1	1	0.969972	1	0	2
GO:0004615	phosphomannomutase activity	1	1	0.985085	1	1	1	0.984872	1	0	1
GO:0004616	phosphogluconate dehydrogenase (decarboxylating) activity	1	1	0.570575	1	1	1	0.568389	1	0	37
GO:0004618	phosphoglycerate kinase activity	1	1	0.985665	1	1	1	0.984872	1	0	1
GO:0004619	phosphoglycerate mutase activity	1	1	0.985036	1	1	1	0.984872	1	0	1
GO:0004620	phospholipase activity	1	1	0.970675	1	1	1	0.969972	1	0	2
GO:0004623	phospholipase A2 activity	1	1	0.969623	1	1	1	0.969972	1	0	2
GO:0004631	phosphomevalonate kinase activity	1	1	0.95559	1	1	1	0.955296	1	0	3
GO:0004634	phosphopyruvate hydratase activity	1	1	0.985464	1	1	1	0.984872	1	0	1
GO:0004637	phosphoribosylamine-glycine ligase activity	1	1	0.970738	1	1	1	0.969972	1	0	2
GO:0004639	phosphoribosylaminoimidazolesuccinocarboxamide synthase activity	1	1	0.984726	1	1	1	0.984872	1	0	1
GO:0004643	phosphoribosylaminoimidazolecarboxamide formyltransferase activity	1	1	0.985268	1	1	1	0.984872	1	0	1
GO:0004649	poly(ADP-ribose) glycohydrolase activity	1	1	0.985052	1	1	1	0.984872	1	0	1
GO:0004652	polynucleotide adenylyltransferase activity	1	1	0.98503	1	1	1	0.984872	1	0	1
GO:0004655	porphobilinogen synthase activity	1	1	0.970455	1	1	1	0.969972	1	0	2
GO:0004657	proline dehydrogenase activity	1	1	0.940925	1	1	1	0.940841	1	0	4
GO:0004659	prenyltransferase activity	1	1	0.954004	1	1	1	0.955296	1	0	3
GO:0004663	Rab geranylgeranyltransferase activity	1	1	0.984942	1	1	1	0.984872	1	0	1
GO:0004671	protein C-terminal S-isoprenylcysteine carboxyl O-methyltransferase activity	1	1	0.983721	1	1	1	0.984872	1	0	1
GO:0004672	protein kinase activity	1	1	0.00691934	1	1	1	0.00685009	1	0	322
GO:0004674	protein serine/threonine kinase activity	1	1	0.70375	1	1	1	0.704016	1	0	23
GO:0004675	transmembrane receptor protein serine/threonine kinase activity	1	1	0.910431	1	1	1	0.912579	1	0	6
GO:0004683	calmodulin-dependent protein kinase activity	1	1	0.956274	1	1	1	0.955296	1	0	3
GO:0004713	protein tyrosine kinase activity	1	1	0.95702	1	1	1	0.955296	1	0	3
GO:0004714	transmembrane receptor protein tyrosine kinase activity	1	1	0.897159	1	1	1	0.898766	1	0	7
GO:0004719	protein-L-isoaspartate (D-aspartate) O-methyltransferase activity	1	1	0.881257	1	1	1	0.885161	1	0	8
GO:0004721	phosphoprotein phosphatase activity	1	1	0.969282	1	1	1	0.969972	1	0	2
GO:0004725	protein tyrosine phosphatase activity	0.540509	1	0.820396	1	0.541239	1	0.819836	1	1	51
GO:0004733	pyridoxamine-phosphate oxidase activity	1	1	0.984165	1	1	1	0.984872	1	0	1
GO:0004743	pyruvate kinase activity	1	1	0.94072	1	1	1	0.940841	1	0	4
GO:0004748	ribonucleoside-diphosphate reductase activity, thioredoxin disulfide as acceptor	1	1	0.98458	1	1	1	0.984872	1	0	1
GO:0004751	ribose-5-phosphate isomerase activity	1	1	0.987857	1	1	1	0.984872	1	0	1
GO:0004781	sulfate adenylyltransferase (ATP) activity	1	1	0.957052	1	1	1	0.955296	1	0	3
GO:0004784	superoxide dismutase activity	1	1	0.983275	1	1	1	0.984872	1	0	1
GO:0004788	thiamine diphosphokinase activity	1	1	0.971314	1	1	1	0.969972	1	0	2
GO:0004797	thymidine kinase activity	1	1	0.983795	1	1	1	0.984872	1	0	1
GO:0004799	thymidylate synthase activity	1	1	0.985081	1	1	1	0.984872	1	0	1
GO:0004803	transposase activity	1	1	0.811516	1	1	1	0.807724	1	0	14
GO:0004806	triglyceride lipase activity	1	1	0.943099	1	1	1	0.940841	1	0	4
GO:0004807	triose-phosphate isomerase activity	1	1	0.985413	1	1	1	0.984872	1	0	1
GO:0004809	tRNA (guanine-N2-)-methyltransferase activity	1	1	0.985064	1	1	1	0.984872	1	0	1
GO:0004812	aminoacyl-tRNA ligase activity	1	1	0.589189	1	1	1	0.586043	1	0	35
GO:0004813	alanine-tRNA ligase activity	1	1	0.971136	1	1	1	0.969972	1	0	2
GO:0004814	arginine-tRNA ligase activity	1	1	0.939297	1	1	1	0.940841	1	0	4
GO:0004819	glutamine-tRNA ligase activity	1	1	0.984969	1	1	1	0.984872	1	0	1
GO:0004824	lysine-tRNA ligase activity	1	1	0.984911	1	1	1	0.984872	1	0	1
GO:0004826	phenylalanine-tRNA ligase activity	1	1	0.959249	1	1	1	0.955296	1	0	3
GO:0004827	proline-tRNA ligase activity	1	1	0.982776	1	1	1	0.984872	1	0	1
GO:0004828	serine-tRNA ligase activity	1	1	0.970335	1	1	1	0.969972	1	0	2
GO:0004832	valine-tRNA ligase activity	1	1	0.987587	1	1	1	0.984872	1	0	1
GO:0004833	tryptophan 2,3-dioxygenase activity	1	1	0.970558	1	1	1	0.969972	1	0	2
GO:0004835	tubulin-tyrosine ligase activity	1	1	0.938846	1	1	1	0.940841	1	0	4
GO:0004842	ubiquitin-protein ligase activity	0.484306	1	0.860541	1	0.481465	1	0.862377	1	1	43
GO:0004852	uroporphyrinogen-III synthase activity	1	1	0.967239	1	1	1	0.969972	1	0	2
GO:0004853	uroporphyrinogen decarboxylase activity	1	1	0.984923	1	1	1	0.984872	1	0	1
GO:0004857	enzyme inhibitor activity	1	1	0.968962	1	1	1	0.969972	1	0	2
GO:0004861	cyclin-dependent protein kinase inhibitor activity	1	1	0.985143	1	1	1	0.984872	1	0	1
GO:0004862	cAMP-dependent protein kinase inhibitor activity	1	1	0.985069	1	1	1	0.984872	1	0	1
GO:0004864	protein phosphatase inhibitor activity	1	1	0.984869	1	1	1	0.984872	1	0	1
GO:0004866	endopeptidase inhibitor activity	0.165752	1	0.98666	1	0.167242	1	0.986411	1	1	12
GO:0004869	cysteine-type endopeptidase inhibitor activity	1	1	0.940955	1	1	1	0.940841	1	0	4
GO:0004871	signal transducer activity	1	1	0.570621	1	1	1	0.568389	1	0	37
GO:0004872	receptor activity	1	1	0.985065	1	1	1	0.984872	1	0	1
GO:0004930	G-protein coupled receptor activity	1	1	0.18013	1	1	1	0.179755	1	0	112
GO:0004970	ionotropic glutamate receptor activity	1	1	0.773299	1	1	1	0.77157	1	0	17
GO:0005024	transforming growth factor beta-activated receptor activity	1	1	0.910431	1	1	1	0.912579	1	0	6
GO:0005044	scavenger receptor activity	0.0896035	1	0.996553	1	0.087421	1	0.996722	1	1	6
GO:0005047	signal recognition particle binding	1	1	0.983422	1	1	1	0.984872	1	0	1
GO:0005057	receptor signaling protein activity	1	1	0.95543	1	1	1	0.955296	1	0	3
GO:0005083	small GTPase regulator activity	1	1	0.822703	1	1	1	0.820146	1	0	13
GO:0005085	guanyl-nucleotide exchange factor activity	1	1	0.842027	1	1	1	0.845562	1	0	11
GO:0005086	ARF guanyl-nucleotide exchange factor activity	1	1	0.89063	1	1	1	0.885161	1	0	8
GO:0005089	Rho guanyl-nucleotide exchange factor activity	1	1	0.53619	1	1	1	0.53465	1	0	41
GO:0005094	Rho GDP-dissociation inhibitor activity	1	1	0.985116	1	1	1	0.984872	1	0	1
GO:0005096	GTPase activator activity	1	1	0.845054	1	1	1	0.845562	1	0	11
GO:0005097	Rab GTPase activator activity	1	1	0.636211	1	1	1	0.642343	1	0	29
GO:0005098	Ran GTPase activator activity	1	1	0.986744	1	1	1	0.984872	1	0	1
GO:0005102	receptor binding	1	1	0.856865	1	1	1	0.858562	1	0	10
GO:0005158	insulin receptor binding	1	1	0.911665	1	1	1	0.912579	1	0	6
GO:0005179	hormone activity	1	1	0.940277	1	1	1	0.940841	1	0	4
GO:0005184	neuropeptide hormone activity	1	1	0.912704	1	1	1	0.912579	1	0	6
GO:0005198	structural molecule activity	1	1	0.605928	1	1	1	0.604242	1	0	33
GO:0005200	structural constituent of cytoskeleton	1	1	0.970263	1	1	1	0.969972	1	0	2
GO:0005201	extracellular matrix structural constituent	1	1	0.860752	1	1	1	0.858562	1	0	10
GO:0005212	structural constituent of eye lens	1	1	0.982753	1	1	1	0.984872	1	0	1
GO:0005215	transporter activity	1	1	0.285653	1	1	1	0.285161	1	0	82
GO:0005216	ion channel activity	1	1	0.402332	1	1	1	0.40584	1	0	59
GO:0005219	ryanodine-sensitive calcium-release channel activity	1	1	0.970339	1	1	1	0.969972	1	0	2
GO:0005230	extracellular ligand-gated ion channel activity	0.348546	1	0.933141	1	0.347764	1	0.933464	1	1	28
GO:0005234	extracellular-glutamate-gated ion channel activity	1	1	0.773299	1	1	1	0.77157	1	0	17
GO:0005242	inward rectifier potassium channel activity	1	1	0.971136	1	1	1	0.969972	1	0	2
GO:0005245	voltage-gated calcium channel activity	1	1	0.954776	1	1	1	0.955296	1	0	3
GO:0005247	voltage-gated chloride channel activity	1	1	0.855075	1	1	1	0.858562	1	0	10
GO:0005248	voltage-gated sodium channel activity	1	1	0.985075	1	1	1	0.984872	1	0	1
GO:0005261	cation channel activity	1	1	0.985013	1	1	1	0.984872	1	0	1
GO:0005262	calcium channel activity	1	1	0.970339	1	1	1	0.969972	1	0	2
GO:0005272	sodium channel activity	1	1	0.843114	1	1	1	0.845562	1	0	11
GO:0005315	inorganic phosphate transmembrane transporter activity	1	1	0.954937	1	1	1	0.955296	1	0	3
GO:0005328	neurotransmitter:sodium symporter activity	1	1	0.661558	1	1	1	0.66228	1	0	27
GO:0005337	nucleoside transmembrane transporter activity	1	1	0.942585	1	1	1	0.940841	1	0	4
GO:0005351	sugar:hydrogen symporter activity	1	1	0.928253	1	1	1	0.926603	1	0	5
GO:0005375	copper ion transmembrane transporter activity	1	1	0.924042	1	1	1	0.926603	1	0	5
GO:0005381	iron ion transmembrane transporter activity	1	1	0.98482	1	1	1	0.984872	1	0	1
GO:0005388	calcium-transporting ATPase activity	1	1	0.875878	1	1	1	0.871761	1	0	9
GO:0005507	copper ion binding	1	1	0.840285	1	1	1	0.845562	1	0	11
GO:0005509	calcium ion binding	1	1	0.0272101	1	1	1	0.0267311	1	0	235
GO:0005515	protein binding	1	1	3.8878e-08	4.50596e-05	1	1	4.04378e-08	4.68674e-05	2	1397
GO:0005516	calmodulin binding	1	1	0.927288	1	1	1	0.926603	1	0	5
GO:0005520	insulin-like growth factor binding	1	1	0.985419	1	1	1	0.984872	1	0	1
GO:0005523	tropomyosin binding	1	1	0.985239	1	1	1	0.984872	1	0	1
GO:0005524	ATP binding	1	1	5.29976e-06	0.00307121	1	1	5.12839e-06	0.0029719	0	770
GO:0005525	GTP binding	1	1	0.0290656	1	1	1	0.0288968	1	0	230
GO:0005542	folic acid binding	1	1	0.984902	1	1	1	0.984872	1	0	1
GO:0005543	phospholipid binding	1	1	0.248724	1	1	1	0.252176	1	0	90
GO:0005544	calcium-dependent phospholipid binding	1	1	0.884453	1	1	1	0.885161	1	0	8
GO:0005576	extracellular region	0.813825	1	0.503203	1	0.811745	1	0.50668	1	1	109
GO:0005578	proteinaceous extracellular matrix	1	1	0.662707	1	1	1	0.66228	1	0	27
GO:0005581	collagen	1	1	0.860752	1	1	1	0.858562	1	0	10
GO:0005604	basement membrane	1	1	0.985048	1	1	1	0.984872	1	0	1
GO:0005605	basal lamina	1	1	0.985075	1	1	1	0.984872	1	0	1
GO:0005606	laminin-1 complex	1	1	0.985048	1	1	1	0.984872	1	0	1
GO:0005615	extracellular space	0.15317	1	0.988756	1	0.154438	1	0.988563	1	1	11
GO:0005622	intracellular	1	1	0.00964874	1	1	1	0.00967593	1	0	300
GO:0005634	nucleus	1	1	0.00639603	1	1	1	0.00623351	1	0	328
GO:0005639	integral to nuclear inner membrane	1	1	0.984252	1	1	1	0.984872	1	0	1
GO:0005643	nuclear pore	1	1	0.872106	1	1	1	0.871761	1	0	9
GO:0005663	DNA replication factor C complex	1	1	0.984987	1	1	1	0.984872	1	0	1
GO:0005664	nuclear origin of replication recognition complex	1	1	0.983628	1	1	1	0.984872	1	0	1
GO:0005665	DNA-directed RNA polymerase II, core complex	1	1	0.971863	1	1	1	0.969972	1	0	2
GO:0005666	DNA-directed RNA polymerase III complex	1	1	0.971145	1	1	1	0.969972	1	0	2
GO:0005667	transcription factor complex	1	1	0.940558	1	1	1	0.940841	1	0	4
GO:0005669	transcription factor TFIID complex	1	1	0.923848	1	1	1	0.926603	1	0	5
GO:0005672	transcription factor TFIIA complex	1	1	0.926567	1	1	1	0.926603	1	0	5
GO:0005673	transcription factor TFIIE complex	1	1	0.984211	1	1	1	0.984872	1	0	1
GO:0005674	transcription factor TFIIF complex	1	1	0.984748	1	1	1	0.984872	1	0	1
GO:0005680	anaphase-promoting complex	1	1	0.93895	1	1	1	0.940841	1	0	4
GO:0005681	spliceosomal complex	1	1	0.926907	1	1	1	0.926603	1	0	5
GO:0005694	chromosome	1	1	0.857756	1	1	1	0.858562	1	0	10
GO:0005730	nucleolus	1	1	0.970484	1	1	1	0.969972	1	0	2
GO:0005737	cytoplasm	1	1	0.0858581	1	1	1	0.0856722	1	0	160
GO:0005739	mitochondrion	1	1	0.833786	1	1	1	0.832758	1	0	12
GO:0005740	mitochondrial envelope	1	1	0.948088	1	1	1	0.940841	1	0	4
GO:0005741	mitochondrial outer membrane	1	1	0.882418	1	1	1	0.885161	1	0	8
GO:0005742	mitochondrial outer membrane translocase complex	1	1	0.970127	1	1	1	0.969972	1	0	2
GO:0005743	mitochondrial inner membrane	1	1	0.913377	1	1	1	0.912579	1	0	6
GO:0005750	mitochondrial respiratory chain complex III	1	1	0.993136	1	1	1	0.984872	1	0	1
GO:0005751	mitochondrial respiratory chain complex IV	1	1	0.983747	1	1	1	0.984872	1	0	1
GO:0005758	mitochondrial intermembrane space	1	1	0.985083	1	1	1	0.984872	1	0	1
GO:0005759	mitochondrial matrix	1	1	0.982834	1	1	1	0.984872	1	0	1
GO:0005761	mitochondrial ribosome	1	1	0.98513	1	1	1	0.984872	1	0	1
GO:0005777	peroxisome	1	1	0.874839	1	1	1	0.871761	1	0	9
GO:0005779	integral to peroxisomal membrane	1	1	0.955707	1	1	1	0.955296	1	0	3
GO:0005784	Sec61 translocon complex	1	1	0.983154	1	1	1	0.984872	1	0	1
GO:0005785	signal recognition particle receptor complex	1	1	0.983422	1	1	1	0.984872	1	0	1
GO:0005786	signal recognition particle, endoplasmic reticulum targeting	1	1	0.984845	1	1	1	0.984872	1	0	1
GO:0005787	signal peptidase complex	1	1	0.953864	1	1	1	0.955296	1	0	3
GO:0005788	endoplasmic reticulum lumen	1	1	0.95396	1	1	1	0.955296	1	0	3
GO:0005789	endoplasmic reticulum membrane	1	1	0.794326	1	1	1	0.795489	1	0	15
GO:0005794	Golgi apparatus	1	1	0.922419	1	1	1	0.926603	1	0	5
GO:0005795	Golgi stack	1	1	0.970987	1	1	1	0.969972	1	0	2
GO:0005798	Golgi-associated vesicle	1	1	0.970166	1	1	1	0.969972	1	0	2
GO:0005801	cis-Golgi network	1	1	0.913137	1	1	1	0.912579	1	0	6
GO:0005815	microtubule organizing center	1	1	0.887619	1	1	1	0.885161	1	0	8
GO:0005834	heterotrimeric G-protein complex	1	1	0.900196	1	1	1	0.898766	1	0	7
GO:0005839	proteasome core complex	1	1	0.81818	1	1	1	0.807724	1	0	14
GO:0005840	ribosome	1	1	0.203102	1	1	1	0.206473	1	0	103
GO:0005849	mRNA cleavage factor complex	1	1	0.985071	1	1	1	0.984872	1	0	1
GO:0005850	eukaryotic translation initiation factor 2 complex	1	1	0.985058	1	1	1	0.984872	1	0	1
GO:0005852	eukaryotic translation initiation factor 3 complex	1	1	0.970342	1	1	1	0.969972	1	0	2
GO:0005853	eukaryotic translation elongation factor 1 complex	1	1	0.953948	1	1	1	0.955296	1	0	3
GO:0005856	cytoskeleton	0.364327	1	0.926332	1	0.357657	1	0.929225	1	1	29
GO:0005868	cytoplasmic dynein complex	1	1	0.941399	1	1	1	0.940841	1	0	4
GO:0005874	microtubule	1	1	0.970315	1	1	1	0.969972	1	0	2
GO:0005875	microtubule associated complex	1	1	0.982622	1	1	1	0.984872	1	0	1
GO:0005885	Arp2/3 protein complex	1	1	0.970384	1	1	1	0.969972	1	0	2
GO:0005890	sodium:potassium-exchanging ATPase complex	1	1	0.940507	1	1	1	0.940841	1	0	4
GO:0005891	voltage-gated calcium channel complex	1	1	0.954776	1	1	1	0.955296	1	0	3
GO:0005921	gap junction	1	1	0.77727	1	1	1	0.77157	1	0	17
GO:0005925	focal adhesion	1	1	0.928554	1	1	1	0.926603	1	0	5
GO:0005956	protein kinase CK2 complex	1	1	0.983337	1	1	1	0.984872	1	0	1
GO:0005960	glycine cleavage complex	1	1	0.952288	1	1	1	0.955296	1	0	3
GO:0005975	carbohydrate metabolic process	0.816106	1	0.499342	1	0.814622	1	0.501843	1	1	110
GO:0005976	polysaccharide metabolic process	1	1	0.945684	1	1	1	0.940841	1	0	4
GO:0005978	glycogen biosynthetic process	1	1	0.965076	1	1	1	0.969972	1	0	2
GO:0006000	fructose metabolic process	1	1	0.955088	1	1	1	0.955296	1	0	3
GO:0006006	glucose metabolic process	1	1	0.985286	1	1	1	0.984872	1	0	1
GO:0006007	glucose catabolic process	1	1	0.985036	1	1	1	0.984872	1	0	1
GO:0006012	galactose metabolic process	1	1	0.956242	1	1	1	0.955296	1	0	3
GO:0006013	mannose metabolic process	1	1	0.910638	1	1	1	0.912579	1	0	6
GO:0006021	inositol biosynthetic process	1	1	0.972039	1	1	1	0.969972	1	0	2
GO:0006024	glycosaminoglycan biosynthetic process	1	1	0.97025	1	1	1	0.969972	1	0	2
GO:0006030	chitin metabolic process	1	1	0.436628	1	1	1	0.438156	1	0	54
GO:0006071	glycerol metabolic process	1	1	0.940022	1	1	1	0.940841	1	0	4
GO:0006084	acetyl-CoA metabolic process	1	1	0.985124	1	1	1	0.984872	1	0	1
GO:0006094	gluconeogenesis	1	1	0.953247	1	1	1	0.955296	1	0	3
GO:0006096	glycolysis	1	1	0.830203	1	1	1	0.832758	1	0	12
GO:0006098	pentose-phosphate shunt	1	1	0.570575	1	1	1	0.568389	1	0	37
GO:0006099	tricarboxylic acid cycle	1	1	0.985066	1	1	1	0.984872	1	0	1
GO:0006120	mitochondrial electron transport, NADH to ubiquinone	1	1	0.987073	1	1	1	0.984872	1	0	1
GO:0006122	mitochondrial electron transport, ubiquinol to cytochrome c	1	1	0.993136	1	1	1	0.984872	1	0	1
GO:0006139	nucleobase-containing compound metabolic process	1	1	0.729555	1	1	1	0.725854	1	0	21
GO:0006164	purine nucleotide biosynthetic process	1	1	0.941509	1	1	1	0.940841	1	0	4
GO:0006165	nucleoside diphosphate phosphorylation	1	1	0.940398	1	1	1	0.940841	1	0	4
GO:0006177	GMP biosynthetic process	1	1	0.984894	1	1	1	0.984872	1	0	1
GO:0006182	cGMP biosynthetic process	1	1	0.940778	1	1	1	0.940841	1	0	4
GO:0006183	GTP biosynthetic process	1	1	0.940398	1	1	1	0.940841	1	0	4
GO:0006184	GTP catabolic process	1	1	0.74524	1	1	1	0.748365	1	0	19
GO:0006189	'de novo' IMP biosynthetic process	1	1	0.984726	1	1	1	0.984872	1	0	1
GO:0006207	'de novo' pyrimidine nucleobase biosynthetic process	1	1	0.973904	1	1	1	0.969972	1	0	2
GO:0006221	pyrimidine nucleotide biosynthetic process	1	1	0.985079	1	1	1	0.984872	1	0	1
GO:0006222	UMP biosynthetic process	0.0717108	1	0.997894	1	0.0733972	1	0.997793	1	1	5
GO:0006228	UTP biosynthetic process	1	1	0.940398	1	1	1	0.940841	1	0	4
GO:0006231	dTMP biosynthetic process	1	1	0.985081	1	1	1	0.984872	1	0	1
GO:0006241	CTP biosynthetic process	1	1	0.940398	1	1	1	0.940841	1	0	4
GO:0006259	DNA metabolic process	1	1	0.941745	1	1	1	0.940841	1	0	4
GO:0006260	DNA replication	1	1	0.619837	1	1	1	0.623003	1	0	31
GO:0006265	DNA topological change	1	1	0.941551	1	1	1	0.940841	1	0	4
GO:0006269	DNA replication, synthesis of RNA primer	1	1	0.954374	1	1	1	0.955296	1	0	3
GO:0006270	DNA replication initiation	1	1	0.984998	1	1	1	0.984872	1	0	1
GO:0006275	regulation of DNA replication	1	1	0.954053	1	1	1	0.955296	1	0	3
GO:0006278	RNA-dependent DNA replication	1	1	0.286441	1	1	1	0.289575	1	0	81
GO:0006281	DNA repair	1	1	0.575568	1	1	1	0.577149	1	0	36
GO:0006284	base-excision repair	1	1	0.926657	1	1	1	0.926603	1	0	5
GO:0006289	nucleotide-excision repair	1	1	0.913338	1	1	1	0.912579	1	0	6
GO:0006298	mismatch repair	1	1	0.848451	1	1	1	0.845562	1	0	11
GO:0006302	double-strand break repair	1	1	0.972842	1	1	1	0.969972	1	0	2
GO:0006303	double-strand break repair via nonhomologous end joining	1	1	0.96983	1	1	1	0.969972	1	0	2
GO:0006306	DNA methylation	1	1	0.913734	1	1	1	0.912579	1	0	6
GO:0006310	DNA recombination	1	1	0.778133	1	1	1	0.77157	1	0	17
GO:0006313	transposition, DNA-mediated	1	1	0.811516	1	1	1	0.807724	1	0	14
GO:0006333	chromatin assembly or disassembly	1	1	0.983257	1	1	1	0.984872	1	0	1
GO:0006334	nucleosome assembly	1	1	0.886005	1	1	1	0.885161	1	0	8
GO:0006338	chromatin remodeling	1	1	0.954738	1	1	1	0.955296	1	0	3
GO:0006351	transcription, DNA-dependent	1	1	0.517811	1	1	1	0.518535	1	0	43
GO:0006352	DNA-dependent transcription, initiation	1	1	0.843808	1	1	1	0.845562	1	0	11
GO:0006355	regulation of transcription, DNA-dependent	0.934832	1	0.185178	1	0.937657	1	0.178852	1	2	291
GO:0006357	regulation of transcription from RNA polymerase II promoter	1	1	0.767861	1	1	1	0.77157	1	0	17
GO:0006364	rRNA processing	1	1	0.818132	1	1	1	0.820146	1	0	13
GO:0006366	transcription from RNA polymerase II promoter	1	1	0.944501	1	1	1	0.940841	1	0	4
GO:0006367	transcription initiation from RNA polymerase II promoter	1	1	0.855909	1	1	1	0.858562	1	0	10
GO:0006368	transcription elongation from RNA polymerase II promoter	1	1	0.986508	1	1	1	0.984872	1	0	1
GO:0006378	mRNA polyadenylation	1	1	0.985071	1	1	1	0.984872	1	0	1
GO:0006379	mRNA cleavage	1	1	0.985083	1	1	1	0.984872	1	0	1
GO:0006383	transcription from RNA polymerase III promoter	1	1	0.971145	1	1	1	0.969972	1	0	2
GO:0006388	tRNA splicing, via endonucleolytic cleavage and ligation	0.100519	1	0.995521	1	0.101234	1	0.995456	1	1	7
GO:0006396	RNA processing	1	1	0.661537	1	1	1	0.66228	1	0	27
GO:0006397	mRNA processing	1	1	0.720262	1	1	1	0.725854	1	0	21
GO:0006400	tRNA modification	1	1	0.925914	1	1	1	0.926603	1	0	5
GO:0006402	mRNA catabolic process	1	1	0.956134	1	1	1	0.955296	1	0	3
GO:0006406	mRNA export from nucleus	1	1	0.98513	1	1	1	0.984872	1	0	1
GO:0006412	translation	1	1	0.197476	1	1	1	0.200214	1	0	105
GO:0006413	translational initiation	1	1	0.781562	1	1	1	0.783439	1	0	16
GO:0006414	translational elongation	1	1	0.884617	1	1	1	0.885161	1	0	8
GO:0006415	translational termination	1	1	0.968229	1	1	1	0.969972	1	0	2
GO:0006418	tRNA aminoacylation for protein translation	1	1	0.607376	1	1	1	0.604242	1	0	33
GO:0006419	alanyl-tRNA aminoacylation	1	1	0.971136	1	1	1	0.969972	1	0	2
GO:0006420	arginyl-tRNA aminoacylation	1	1	0.939297	1	1	1	0.940841	1	0	4
GO:0006425	glutaminyl-tRNA aminoacylation	1	1	0.984969	1	1	1	0.984872	1	0	1
GO:0006430	lysyl-tRNA aminoacylation	1	1	0.984911	1	1	1	0.984872	1	0	1
GO:0006432	phenylalanyl-tRNA aminoacylation	1	1	0.973705	1	1	1	0.969972	1	0	2
GO:0006433	prolyl-tRNA aminoacylation	1	1	0.982776	1	1	1	0.984872	1	0	1
GO:0006434	seryl-tRNA aminoacylation	1	1	0.970335	1	1	1	0.969972	1	0	2
GO:0006438	valyl-tRNA aminoacylation	1	1	0.987587	1	1	1	0.984872	1	0	1
GO:0006450	regulation of translational fidelity	1	1	0.984602	1	1	1	0.984872	1	0	1
GO:0006452	translational frameshifting	1	1	0.985084	1	1	1	0.984872	1	0	1
GO:0006457	protein folding	1	1	0.488492	1	1	1	0.487739	1	0	47
GO:0006461	protein complex assembly	1	1	0.985284	1	1	1	0.984872	1	0	1
GO:0006464	cellular protein modification process	1	1	0.711611	1	1	1	0.714852	1	0	22
GO:0006465	signal peptide processing	1	1	0.953864	1	1	1	0.955296	1	0	3
GO:0006468	protein phosphorylation	1	1	0.00629576	1	1	1	0.00623351	1	0	328
GO:0006469	negative regulation of protein kinase activity	1	1	0.985069	1	1	1	0.984872	1	0	1
GO:0006470	protein dephosphorylation	0.637609	1	0.734178	1	0.641009	1	0.730746	1	1	67
GO:0006471	protein ADP-ribosylation	1	1	0.952029	1	1	1	0.955296	1	0	3
GO:0006479	protein methylation	1	1	0.885138	1	1	1	0.885161	1	0	8
GO:0006481	C-terminal protein methylation	1	1	0.983721	1	1	1	0.984872	1	0	1
GO:0006486	protein glycosylation	0.428316	1	0.894322	1	0.431611	1	0.892514	1	1	37
GO:0006487	protein N-linked glycosylation	1	1	0.985092	1	1	1	0.984872	1	0	1
GO:0006493	protein O-linked glycosylation	1	1	0.954986	1	1	1	0.955296	1	0	3
GO:0006505	GPI anchor metabolic process	1	1	0.896589	1	1	1	0.898766	1	0	7
GO:0006506	GPI anchor biosynthetic process	1	1	0.797141	1	1	1	0.795489	1	0	15
GO:0006511	ubiquitin-dependent protein catabolic process	1	1	0.323476	1	1	1	0.327418	1	0	73
GO:0006520	cellular amino acid metabolic process	1	1	0.820178	1	1	1	0.820146	1	0	13
GO:0006526	arginine biosynthetic process	1	1	0.969633	1	1	1	0.969972	1	0	2
GO:0006529	asparagine biosynthetic process	1	1	0.955951	1	1	1	0.955296	1	0	3
GO:0006537	glutamate biosynthetic process	1	1	0.871523	1	1	1	0.871761	1	0	9
GO:0006541	glutamine metabolic process	1	1	0.871349	1	1	1	0.871761	1	0	9
GO:0006542	glutamine biosynthetic process	1	1	0.970071	1	1	1	0.969972	1	0	2
GO:0006544	glycine metabolic process	1	1	0.93949	1	1	1	0.940841	1	0	4
GO:0006545	glycine biosynthetic process	1	1	0.985082	1	1	1	0.984872	1	0	1
GO:0006546	glycine catabolic process	1	1	0.851445	1	1	1	0.858562	1	0	10
GO:0006556	S-adenosylmethionine biosynthetic process	1	1	0.956173	1	1	1	0.955296	1	0	3
GO:0006559	L-phenylalanine catabolic process	1	1	0.987458	1	1	1	0.984872	1	0	1
GO:0006562	proline catabolic process	1	1	0.940925	1	1	1	0.940841	1	0	4
GO:0006563	L-serine metabolic process	1	1	0.93949	1	1	1	0.940841	1	0	4
GO:0006570	tyrosine metabolic process	1	1	0.987458	1	1	1	0.984872	1	0	1
GO:0006576	cellular biogenic amine metabolic process	1	1	0.970783	1	1	1	0.969972	1	0	2
GO:0006597	spermine biosynthetic process	1	1	0.970507	1	1	1	0.969972	1	0	2
GO:0006605	protein targeting	1	1	0.984847	1	1	1	0.984872	1	0	1
GO:0006606	protein import into nucleus	1	1	0.926437	1	1	1	0.926603	1	0	5
GO:0006613	cotranslational protein targeting to membrane	1	1	0.983154	1	1	1	0.984872	1	0	1
GO:0006614	SRP-dependent cotranslational protein targeting to membrane	1	1	0.912405	1	1	1	0.912579	1	0	6
GO:0006621	protein retention in ER lumen	1	1	0.967814	1	1	1	0.969972	1	0	2
GO:0006626	protein targeting to mitochondrion	1	1	0.971448	1	1	1	0.969972	1	0	2
GO:0006629	lipid metabolic process	0.531232	1	0.827511	1	0.526971	1	0.830667	1	1	49
GO:0006631	fatty acid metabolic process	1	1	0.926417	1	1	1	0.926603	1	0	5
GO:0006633	fatty acid biosynthetic process	1	1	0.832636	1	1	1	0.832758	1	0	12
GO:0006635	fatty acid beta-oxidation	1	1	0.912072	1	1	1	0.912579	1	0	6
GO:0006659	phosphatidylserine biosynthetic process	1	1	0.984745	1	1	1	0.984872	1	0	1
GO:0006665	sphingolipid metabolic process	1	1	0.971104	1	1	1	0.969972	1	0	2
GO:0006672	ceramide metabolic process	1	1	0.9852	1	1	1	0.984872	1	0	1
GO:0006694	steroid biosynthetic process	1	1	0.768229	1	1	1	0.77157	1	0	17
GO:0006695	cholesterol biosynthetic process	1	1	0.95559	1	1	1	0.955296	1	0	3
GO:0006725	cellular aromatic compound metabolic process	1	1	0.982234	1	1	1	0.984872	1	0	1
GO:0006729	tetrahydrobiopterin biosynthetic process	1	1	0.984183	1	1	1	0.984872	1	0	1
GO:0006730	one-carbon metabolic process	1	1	0.97099	1	1	1	0.969972	1	0	2
GO:0006741	NADP biosynthetic process	1	1	0.956453	1	1	1	0.955296	1	0	3
GO:0006744	ubiquinone biosynthetic process	1	1	0.968334	1	1	1	0.969972	1	0	2
GO:0006749	glutathione metabolic process	0.101695	1	0.995414	1	0.101234	1	0.995456	1	1	7
GO:0006750	glutathione biosynthetic process	1	1	0.970617	1	1	1	0.969972	1	0	2
GO:0006777	Mo-molybdopterin cofactor biosynthetic process	1	1	0.870234	1	1	1	0.871761	1	0	9
GO:0006779	porphyrin-containing compound biosynthetic process	1	1	0.97147	1	1	1	0.969972	1	0	2
GO:0006783	heme biosynthetic process	1	1	0.98493	1	1	1	0.984872	1	0	1
GO:0006784	heme a biosynthetic process	1	1	0.98583	1	1	1	0.984872	1	0	1
GO:0006796	phosphate-containing compound metabolic process	1	1	0.984456	1	1	1	0.984872	1	0	1
GO:0006801	superoxide metabolic process	1	1	0.859005	1	1	1	0.858562	1	0	10
GO:0006807	nitrogen compound metabolic process	1	1	0.74563	1	1	1	0.748365	1	0	19
GO:0006809	nitric oxide biosynthetic process	1	1	0.986773	1	1	1	0.984872	1	0	1
GO:0006810	transport	0.609772	1	0.617357	1	0.609781	1	0.617348	1	3	207
GO:0006811	ion transport	1	1	0.281351	1	1	1	0.285161	1	0	82
GO:0006812	cation transport	1	1	0.653266	1	1	1	0.652236	1	0	28
GO:0006813	potassium ion transport	1	1	0.819973	1	1	1	0.820146	1	0	13
GO:0006814	sodium ion transport	0.333694	1	0.939283	1	0.327523	1	0.941671	1	1	26
GO:0006817	phosphate ion transport	1	1	0.954937	1	1	1	0.955296	1	0	3
GO:0006820	anion transport	1	1	0.953366	1	1	1	0.955296	1	0	3
GO:0006821	chloride transport	1	1	0.855075	1	1	1	0.858562	1	0	10
GO:0006825	copper ion transport	1	1	0.985083	1	1	1	0.984872	1	0	1
GO:0006826	iron ion transport	1	1	0.970435	1	1	1	0.969972	1	0	2
GO:0006835	dicarboxylic acid transport	1	1	0.928761	1	1	1	0.926603	1	0	5
GO:0006836	neurotransmitter transport	1	1	0.651916	1	1	1	0.652236	1	0	28
GO:0006874	cellular calcium ion homeostasis	1	1	0.970339	1	1	1	0.969972	1	0	2
GO:0006879	cellular iron ion homeostasis	1	1	0.92877	1	1	1	0.926603	1	0	5
GO:0006886	intracellular protein transport	1	1	0.283265	1	1	1	0.285161	1	0	82
GO:0006887	exocytosis	1	1	0.968875	1	1	1	0.969972	1	0	2
GO:0006888	ER to Golgi vesicle-mediated transport	1	1	0.87302	1	1	1	0.871761	1	0	9
GO:0006890	retrograde vesicle-mediated transport, Golgi to ER	1	1	0.971449	1	1	1	0.969972	1	0	2
GO:0006891	intra-Golgi vesicle-mediated transport	1	1	0.967709	1	1	1	0.969972	1	0	2
GO:0006897	endocytosis	1	1	0.969468	1	1	1	0.969972	1	0	2
GO:0006904	vesicle docking involved in exocytosis	1	1	0.837658	1	1	1	0.832758	1	0	12
GO:0006909	phagocytosis	1	1	0.937536	1	1	1	0.940841	1	0	4
GO:0006914	autophagy	1	1	0.96905	1	1	1	0.969972	1	0	2
GO:0006915	apoptotic process	1	1	0.985072	1	1	1	0.984872	1	0	1
GO:0006950	response to stress	1	1	0.942627	1	1	1	0.940841	1	0	4
GO:0006952	defense response	1	1	0.940212	1	1	1	0.940841	1	0	4
GO:0006955	immune response	1	1	0.970425	1	1	1	0.969972	1	0	2
GO:0006979	response to oxidative stress	0.210569	1	0.977601	1	0.215471	1	0.891033	1	1	16
GO:0007010	cytoskeleton organization	1	1	0.815892	1	1	1	0.820146	1	0	13
GO:0007016	cytoskeletal anchoring at plasma membrane	1	1	0.940025	1	1	1	0.940841	1	0	4
GO:0007017	microtubule-based process	1	1	0.982622	1	1	1	0.984872	1	0	1
GO:0007018	microtubule-based movement	1	1	0.593203	1	1	1	0.595074	1	0	34
GO:0007021	tubulin complex assembly	1	1	0.985062	1	1	1	0.984872	1	0	1
GO:0007031	peroxisome organization	1	1	0.972498	1	1	1	0.969972	1	0	2
GO:0007034	vacuolar transport	1	1	0.969718	1	1	1	0.969972	1	0	2
GO:0007049	cell cycle	1	1	0.756436	1	1	1	0.759879	1	0	18
GO:0007050	cell cycle arrest	1	1	0.831194	1	1	1	0.832758	1	0	12
GO:0007067	mitosis	1	1	0.926789	1	1	1	0.926603	1	0	5
GO:0007154	cell communication	1	1	0.512046	1	1	1	0.510659	1	0	44
GO:0007155	cell adhesion	1	1	0.495418	1	1	1	0.495263	1	0	46
GO:0007156	homophilic cell adhesion	1	1	0.690532	1	1	1	0.693343	1	0	24
GO:0007160	cell-matrix adhesion	1	1	0.969969	1	1	1	0.969972	1	0	2
GO:0007165	signal transduction	1	1	0.0683328	1	1	1	0.0679147	1	0	175
GO:0007166	cell surface receptor signaling pathway	1	1	0.954444	1	1	1	0.955296	1	0	3
GO:0007169	transmembrane receptor protein tyrosine kinase signaling pathway	1	1	0.897159	1	1	1	0.898766	1	0	7
GO:0007172	signal complex assembly	1	1	0.95702	1	1	1	0.955296	1	0	3
GO:0007186	G-protein coupled receptor signaling pathway	1	1	0.113787	1	1	1	0.113162	1	0	142
GO:0007205	protein kinase C-activating G-protein coupled receptor signaling pathway	1	1	0.778555	1	1	1	0.783439	1	0	16
GO:0007213	G-protein coupled acetylcholine receptor signaling pathway	1	1	0.985075	1	1	1	0.984872	1	0	1
GO:0007218	neuropeptide signaling pathway	1	1	0.711615	1	1	1	0.704016	1	0	23
GO:0007219	Notch signaling pathway	1	1	0.91174	1	1	1	0.912579	1	0	6
GO:0007264	small GTPase mediated signal transduction	1	1	0.12083	1	1	1	0.120374	1	0	138
GO:0007267	cell-cell signaling	1	1	0.927158	1	1	1	0.926603	1	0	5
GO:0007268	synaptic transmission	1	1	0.984837	1	1	1	0.984872	1	0	1
GO:0007275	multicellular organismal development	1	1	0.723994	1	1	1	0.725854	1	0	21
GO:0007283	spermatogenesis	1	1	0.985081	1	1	1	0.984872	1	0	1
GO:0007339	binding of sperm to zona pellucida	1	1	0.817691	1	1	1	0.820146	1	0	13
GO:0007517	muscle organ development	1	1	0.96935	1	1	1	0.969972	1	0	2
GO:0007548	sex differentiation	1	1	0.955745	1	1	1	0.955296	1	0	3
GO:0008013	beta-catenin binding	1	1	0.985021	1	1	1	0.984872	1	0	1
GO:0008017	microtubule binding	1	1	0.671575	1	1	1	0.672477	1	0	26
GO:0008023	transcription elongation factor complex	1	1	0.986508	1	1	1	0.984872	1	0	1
GO:0008026	ATP-dependent helicase activity	1	1	0.294898	1	1	1	0.294057	1	0	80
GO:0008033	tRNA processing	1	1	0.724587	1	1	1	0.725854	1	0	21
GO:0008053	mitochondrial fusion	1	1	0.985121	1	1	1	0.984872	1	0	1
GO:0008060	ARF GTPase activator activity	1	1	0.783737	1	1	1	0.783439	1	0	16
GO:0008061	chitin binding	1	1	0.436628	1	1	1	0.438156	1	0	54
GO:0008073	ornithine decarboxylase inhibitor activity	1	1	0.985102	1	1	1	0.984872	1	0	1
GO:0008080	N-acetyltransferase activity	0.283941	1	0.95728	1	0.285148	1	0.956893	1	1	22
GO:0008081	phosphoric diester hydrolase activity	1	1	0.899045	1	1	1	0.898766	1	0	7
GO:0008083	growth factor activity	1	1	0.723349	1	1	1	0.725854	1	0	21
GO:0008092	cytoskeletal protein binding	1	1	0.941087	1	1	1	0.940841	1	0	4
GO:0008093	cytoskeletal adaptor activity	1	1	0.939919	1	1	1	0.940841	1	0	4
GO:0008108	UDP-glucose:hexose-1-phosphate uridylyltransferase activity	1	1	0.956242	1	1	1	0.955296	1	0	3
GO:0008113	peptide-methionine (S)-S-oxide reductase activity	1	1	0.985181	1	1	1	0.984872	1	0	1
GO:0008121	ubiquinol-cytochrome-c reductase activity	1	1	0.966748	1	1	1	0.969972	1	0	2
GO:0008134	transcription factor binding	1	1	0.927998	1	1	1	0.926603	1	0	5
GO:0008137	NADH dehydrogenase (ubiquinone) activity	1	1	0.846338	1	1	1	0.845562	1	0	11
GO:0008138	protein tyrosine/serine/threonine phosphatase activity	1	1	0.508719	1	1	1	0.502902	1	0	45
GO:0008140	cAMP response element binding protein binding	1	1	0.98537	1	1	1	0.984872	1	0	1
GO:0008144	drug binding	1	1	0.9855	1	1	1	0.984872	1	0	1
GO:0008146	sulfotransferase activity	1	1	0.515923	1	1	1	0.518535	1	0	43
GO:0008158	hedgehog receptor activity	1	1	0.840754	1	1	1	0.832758	1	0	12
GO:0008168	methyltransferase activity	0.322002	1	0.890915	1	0.319706	1	0.892216	1	2	76
GO:0008170	N-methyltransferase activity	1	1	0.970724	1	1	1	0.969972	1	0	2
GO:0008171	O-methyltransferase activity	1	1	0.984037	1	1	1	0.984872	1	0	1
GO:0008173	RNA methyltransferase activity	1	1	0.943524	1	1	1	0.940841	1	0	4
GO:0008174	mRNA methyltransferase activity	1	1	0.984997	1	1	1	0.984872	1	0	1
GO:0008176	tRNA (guanine-N7-)-methyltransferase activity	1	1	0.96937	1	1	1	0.969972	1	0	2
GO:0008184	glycogen phosphorylase activity	1	1	0.972492	1	1	1	0.969972	1	0	2
GO:0008190	eukaryotic initiation factor 4E binding	1	1	0.984566	1	1	1	0.984872	1	0	1
GO:0008191	metalloendopeptidase inhibitor activity	1	1	0.985094	1	1	1	0.984872	1	0	1
GO:0008193	tRNA guanylyltransferase activity	1	1	0.984796	1	1	1	0.984872	1	0	1
GO:0008199	ferric iron binding	1	1	0.914667	1	1	1	0.912579	1	0	6
GO:0008201	heparin binding	1	1	0.969919	1	1	1	0.969972	1	0	2
GO:0008203	cholesterol metabolic process	1	1	0.985064	1	1	1	0.984872	1	0	1
GO:0008233	peptidase activity	1	1	0.828744	1	1	1	0.832758	1	0	12
GO:0008236	serine-type peptidase activity	1	1	0.843197	1	1	1	0.845562	1	0	11
GO:0008237	metallopeptidase activity	1	1	0.842537	1	1	1	0.845562	1	0	11
GO:0008241	peptidyl-dipeptidase activity	1	1	0.953919	1	1	1	0.955296	1	0	3
GO:0008242	omega peptidase activity	1	1	0.912593	1	1	1	0.912579	1	0	6
GO:0008250	oligosaccharyltransferase complex	1	1	0.970245	1	1	1	0.969972	1	0	2
GO:0008270	zinc ion binding	0.999969	1	0.000371337	0.14346	0.999969	1	0.000370641	0.143191	1	659
GO:0008272	sulfate transport	1	1	0.94335	1	1	1	0.940841	1	0	4
GO:0008276	protein methyltransferase activity	1	1	0.89714	1	1	1	0.898766	1	0	7
GO:0008290	F-actin capping protein complex	1	1	0.971071	1	1	1	0.969972	1	0	2
GO:0008295	spermidine biosynthetic process	1	1	0.970507	1	1	1	0.969972	1	0	2
GO:0008299	isoprenoid biosynthetic process	1	1	0.899981	1	1	1	0.898766	1	0	7
GO:0008318	protein prenyltransferase activity	1	1	0.955413	1	1	1	0.955296	1	0	3
GO:0008324	cation transmembrane transporter activity	1	1	0.784364	1	1	1	0.783439	1	0	16
GO:0008374	O-acyltransferase activity	1	1	0.982717	1	1	1	0.984872	1	0	1
GO:0008375	acetylglucosaminyltransferase activity	1	1	0.954744	1	1	1	0.955296	1	0	3
GO:0008378	galactosyltransferase activity	0.260114	1	0.964669	1	0.262976	1	0.963843	1	1	20
GO:0008380	RNA splicing	1	1	0.983802	1	1	1	0.984872	1	0	1
GO:0008410	CoA-transferase activity	1	1	0.985099	1	1	1	0.984872	1	0	1
GO:0008417	fucosyltransferase activity	1	1	0.873529	1	1	1	0.871761	1	0	9
GO:0008430	selenium binding	1	1	0.899758	1	1	1	0.898766	1	0	7
GO:0008440	inositol-1,4,5-trisphosphate 3-kinase activity	1	1	0.91306	1	1	1	0.912579	1	0	6
GO:0008455	alpha-1,6-mannosylglycoprotein 2-beta-N-acetylglucosaminyltransferase activity	1	1	0.984854	1	1	1	0.984872	1	0	1
GO:0008474	palmitoyl-(protein) hydrolase activity	1	1	0.984676	1	1	1	0.984872	1	0	1
GO:0008479	queuine tRNA-ribosyltransferase activity	1	1	0.969929	1	1	1	0.969972	1	0	2
GO:0008483	transaminase activity	1	1	0.944533	1	1	1	0.940841	1	0	4
GO:0008508	bile acid:sodium symporter activity	0.0916413	1	0.996391	1	0.087421	1	0.996722	1	1	6
GO:0008509	anion transmembrane transporter activity	1	1	0.953366	1	1	1	0.955296	1	0	3
GO:0008519	ammonium transmembrane transporter activity	1	1	0.941423	1	1	1	0.940841	1	0	4
GO:0008521	acetyl-CoA transporter activity	1	1	0.97216	1	1	1	0.969972	1	0	2
GO:0008531	riboflavin kinase activity	1	1	0.985069	1	1	1	0.984872	1	0	1
GO:0008536	Ran GTPase binding	1	1	0.864597	1	1	1	0.858562	1	0	10
GO:0008537	proteasome activator complex	1	1	0.970699	1	1	1	0.969972	1	0	2
GO:0008565	protein transporter activity	1	1	0.923712	1	1	1	0.926603	1	0	5
GO:0008601	protein phosphatase type 2A regulator activity	1	1	0.969882	1	1	1	0.969972	1	0	2
GO:0008603	cAMP-dependent protein kinase regulator activity	1	1	0.955816	1	1	1	0.955296	1	0	3
GO:0008610	lipid biosynthetic process	1	1	0.969838	1	1	1	0.969972	1	0	2
GO:0008612	peptidyl-lysine modification to hypusine	1	1	0.985254	1	1	1	0.984872	1	0	1
GO:0008616	queuosine biosynthetic process	1	1	0.969929	1	1	1	0.969972	1	0	2
GO:0008641	small protein activating enzyme activity	1	1	0.955861	1	1	1	0.955296	1	0	3
GO:0008643	carbohydrate transport	1	1	0.928253	1	1	1	0.926603	1	0	5
GO:0008649	rRNA methyltransferase activity	1	1	0.970304	1	1	1	0.969972	1	0	2
GO:0008652	cellular amino acid biosynthetic process	1	1	0.984605	1	1	1	0.984872	1	0	1
GO:0008654	phospholipid biosynthetic process	1	1	0.85925	1	1	1	0.858562	1	0	10
GO:0008716	D-alanine-D-alanine ligase activity	1	1	0.879642	1	1	1	0.885161	1	0	8
GO:0008745	N-acetylmuramoyl-L-alanine amidase activity	1	1	0.897088	1	1	1	0.898766	1	0	7
GO:0008750	NAD(P)+ transhydrogenase (AB-specific) activity	1	1	0.970427	1	1	1	0.969972	1	0	2
GO:0008757	S-adenosylmethionine-dependent methyltransferase activity	1	1	0.969838	1	1	1	0.969972	1	0	2
GO:0008762	UDP-N-acetylmuramate dehydrogenase activity	1	1	0.927902	1	1	1	0.926603	1	0	5
GO:0008831	dTDP-4-dehydrorhamnose reductase activity	1	1	0.816256	1	1	1	0.820146	1	0	13
GO:0008889	glycerophosphodiester phosphodiesterase activity	1	1	0.940022	1	1	1	0.940841	1	0	4
GO:0008897	holo-[acyl-carrier-protein] synthase activity	1	1	0.952221	1	1	1	0.955296	1	0	3
GO:0008898	homocysteine S-methyltransferase activity	1	1	0.938458	1	1	1	0.940841	1	0	4
GO:0008963	phospho-N-acetylmuramoyl-pentapeptide-transferase activity	1	1	0.98443	1	1	1	0.984872	1	0	1
GO:0009052	pentose-phosphate shunt, non-oxidative branch	1	1	0.987857	1	1	1	0.984872	1	0	1
GO:0009056	catabolic process	1	1	0.970537	1	1	1	0.969972	1	0	2
GO:0009058	biosynthetic process	1	1	0.370912	1	1	1	0.375893	1	0	64
GO:0009059	macromolecule biosynthetic process	1	1	0.952221	1	1	1	0.955296	1	0	3
GO:0009060	aerobic respiration	1	1	0.984934	1	1	1	0.984872	1	0	1
GO:0009072	aromatic amino acid family metabolic process	1	1	0.984804	1	1	1	0.984872	1	0	1
GO:0009103	lipopolysaccharide biosynthetic process	1	1	0.857364	1	1	1	0.858562	1	0	10
GO:0009113	purine nucleobase biosynthetic process	1	1	0.970738	1	1	1	0.969972	1	0	2
GO:0009116	nucleoside metabolic process	1	1	0.83556	1	1	1	0.832758	1	0	12
GO:0009165	nucleotide biosynthetic process	1	1	0.985082	1	1	1	0.984872	1	0	1
GO:0009166	nucleotide catabolic process	1	1	0.982176	1	1	1	0.969972	1	0	2
GO:0009168	purine ribonucleoside monophosphate biosynthetic process	1	1	0.88505	1	1	1	0.885161	1	0	8
GO:0009186	deoxyribonucleoside diphosphate metabolic process	1	1	0.98348	1	1	1	0.984872	1	0	1
GO:0009190	cyclic nucleotide biosynthetic process	1	1	0.824136	1	1	1	0.820146	1	0	13
GO:0009214	cyclic nucleotide catabolic process	1	1	0.925454	1	1	1	0.926603	1	0	5
GO:0009229	thiamine diphosphate biosynthetic process	1	1	0.971314	1	1	1	0.969972	1	0	2
GO:0009231	riboflavin biosynthetic process	1	1	0.985069	1	1	1	0.984872	1	0	1
GO:0009235	cobalamin metabolic process	1	1	0.987883	1	1	1	0.984872	1	0	1
GO:0009253	peptidoglycan catabolic process	1	1	0.897088	1	1	1	0.898766	1	0	7
GO:0009306	protein secretion	1	1	0.939713	1	1	1	0.940841	1	0	4
GO:0009311	oligosaccharide metabolic process	1	1	0.985073	1	1	1	0.984872	1	0	1
GO:0009312	oligosaccharide biosynthetic process	1	1	0.970203	1	1	1	0.969972	1	0	2
GO:0009341	beta-galactosidase complex	1	1	0.984995	1	1	1	0.984872	1	0	1
GO:0009378	four-way junction helicase activity	1	1	0.862548	1	1	1	0.858562	1	0	10
GO:0009395	phospholipid catabolic process	1	1	0.970675	1	1	1	0.969972	1	0	2
GO:0009396	folic acid-containing compound biosynthetic process	1	1	0.886172	1	1	1	0.885161	1	0	8
GO:0009405	pathogenesis	1	1	0.983957	1	1	1	0.984872	1	0	1
GO:0009432	SOS response	1	1	0.98516	1	1	1	0.984872	1	0	1
GO:0009435	NAD biosynthetic process	1	1	0.969707	1	1	1	0.969972	1	0	2
GO:0009451	RNA modification	1	1	0.783659	1	1	1	0.783439	1	0	16
GO:0009877	nodulation	1	1	0.985125	1	1	1	0.984872	1	0	1
GO:0009890	negative regulation of biosynthetic process	1	1	0.985067	1	1	1	0.984872	1	0	1
GO:0009966	regulation of signal transduction	1	1	0.926869	1	1	1	0.926603	1	0	5
GO:0009968	negative regulation of signal transduction	1	1	0.984907	1	1	1	0.984872	1	0	1
GO:0009972	cytidine deamination	1	1	0.987942	1	1	1	0.984872	1	0	1
GO:0009982	pseudouridine synthase activity	1	1	0.819838	1	1	1	0.820146	1	0	13
GO:0009986	cell surface	1	1	0.986553	1	1	1	0.984872	1	0	1
GO:0009987	cellular process	1	1	0.859433	1	1	1	0.858562	1	0	10
GO:0010038	response to metal ion	1	1	0.970433	1	1	1	0.969972	1	0	2
GO:0010181	FMN binding	1	1	0.909368	1	1	1	0.912579	1	0	6
GO:0010309	acireductone dioxygenase [iron(II)-requiring] activity	1	1	0.985015	1	1	1	0.984872	1	0	1
GO:0010508	positive regulation of autophagy	1	1	0.970205	1	1	1	0.969972	1	0	2
GO:0015016	[heparan sulfate]-glucosamine N-sulfotransferase activity	1	1	0.984147	1	1	1	0.984872	1	0	1
GO:0015018	galactosylgalactosylxylosylprotein 3-beta-glucuronosyltransferase activity	1	1	0.985069	1	1	1	0.984872	1	0	1
GO:0015031	protein transport	1	1	0.733391	1	1	1	0.737024	1	0	20
GO:0015035	protein disulfide oxidoreductase activity	1	1	0.831941	1	1	1	0.832758	1	0	12
GO:0015074	DNA integration	1	1	0.357155	1	1	1	0.358991	1	0	67
GO:0015078	hydrogen ion transmembrane transporter activity	1	1	0.772744	1	1	1	0.77157	1	0	17
GO:0015093	ferrous iron transmembrane transporter activity	1	1	0.823576	1	1	1	0.820146	1	0	13
GO:0015116	sulfate transmembrane transporter activity	1	1	0.94335	1	1	1	0.940841	1	0	4
GO:0015269	calcium-activated potassium channel activity	1	1	0.897819	1	1	1	0.898766	1	0	7
GO:0015299	solute:hydrogen antiporter activity	1	1	0.845859	1	1	1	0.845562	1	0	11
GO:0015321	sodium-dependent phosphate transmembrane transporter activity	1	1	0.984617	1	1	1	0.984872	1	0	1
GO:0015629	actin cytoskeleton	1	1	0.925854	1	1	1	0.926603	1	0	5
GO:0015631	tubulin binding	1	1	0.942239	1	1	1	0.940841	1	0	4
GO:0015672	monovalent inorganic cation transport	1	1	0.985013	1	1	1	0.984872	1	0	1
GO:0015684	ferrous iron transport	1	1	0.823576	1	1	1	0.820146	1	0	13
GO:0015696	ammonium transport	1	1	0.941423	1	1	1	0.940841	1	0	4
GO:0015889	cobalamin transport	0.176434	1	0.984718	1	0.180164	1	0.958277	1	1	13
GO:0015923	mannosidase activity	1	1	0.910638	1	1	1	0.912579	1	0	6
GO:0015930	glutamate synthase activity	1	1	0.897317	1	1	1	0.898766	1	0	7
GO:0015934	large ribosomal subunit	1	1	0.943848	1	1	1	0.940841	1	0	4
GO:0015936	coenzyme A metabolic process	1	1	0.970159	1	1	1	0.969972	1	0	2
GO:0015937	coenzyme A biosynthetic process	1	1	0.909455	1	1	1	0.912579	1	0	6
GO:0015948	methanogenesis	1	1	0.985082	1	1	1	0.984872	1	0	1
GO:0015979	photosynthesis	1	1	0.824064	1	1	1	0.820146	1	0	13
GO:0015986	ATP synthesis coupled proton transport	1	1	0.856064	1	1	1	0.858562	1	0	10
GO:0015991	ATP hydrolysis coupled proton transport	1	1	0.737428	1	1	1	0.737024	1	0	20
GO:0015992	proton transport	1	1	0.94078	1	1	1	0.940841	1	0	4
GO:0015995	chlorophyll biosynthetic process	1	1	0.824064	1	1	1	0.820146	1	0	13
GO:0015996	chlorophyll catabolic process	1	1	0.986999	1	1	1	0.984872	1	0	1
GO:0016010	dystrophin-associated glycoprotein complex	1	1	0.96884	1	1	1	0.969972	1	0	2
GO:0016012	sarcoglycan complex	1	1	0.912873	1	1	1	0.912579	1	0	6
GO:0016020	membrane	0.788325	1	0.334481	1	0.787361	1	0.335717	1	7	584
GO:0016021	integral to membrane	0.579328	1	0.550325	1	0.57986	1	0.549779	1	10	678
GO:0016032	viral reproduction	1	1	0.985068	1	1	1	0.984872	1	0	1
GO:0016042	lipid catabolic process	1	1	0.955137	1	1	1	0.955296	1	0	3
GO:0016043	cellular component organization	1	1	0.90936	1	1	1	0.912579	1	0	6
GO:0016051	carbohydrate biosynthetic process	1	1	0.984272	1	1	1	0.984872	1	0	1
GO:0016055	Wnt receptor signaling pathway	1	1	0.885857	1	1	1	0.885161	1	0	8
GO:0016070	RNA metabolic process	1	1	0.984953	1	1	1	0.984872	1	0	1
GO:0016114	terpenoid biosynthetic process	1	1	0.955669	1	1	1	0.955296	1	0	3
GO:0016153	urocanate hydratase activity	1	1	0.984797	1	1	1	0.984872	1	0	1
GO:0016192	vesicle-mediated transport	1	1	0.429239	1	1	1	0.431495	1	0	55
GO:0016209	antioxidant activity	1	1	0.796568	1	1	1	0.795489	1	0	15
GO:0016226	iron-sulfur cluster assembly	1	1	0.940366	1	1	1	0.940841	1	0	4
GO:0016246	RNA interference	1	1	0.953284	1	1	1	0.955296	1	0	3
GO:0016255	attachment of GPI anchor to protein	1	1	0.986744	1	1	1	0.984872	1	0	1
GO:0016272	prefoldin complex	1	1	0.895187	1	1	1	0.898766	1	0	7
GO:0016286	small conductance calcium-activated potassium channel activity	1	1	0.969697	1	1	1	0.969972	1	0	2
GO:0016298	lipase activity	1	1	0.985064	1	1	1	0.984872	1	0	1
GO:0016301	kinase activity	1	1	0.8092	1	1	1	0.807724	1	0	14
GO:0016307	phosphatidylinositol phosphate kinase activity	1	1	0.855222	1	1	1	0.858562	1	0	10
GO:0016310	phosphorylation	1	1	0.913558	1	1	1	0.912579	1	0	6
GO:0016311	dephosphorylation	1	1	0.896257	1	1	1	0.898766	1	0	7
GO:0016429	tRNA (adenine-N1-)-methyltransferase activity	1	1	0.98459	1	1	1	0.984872	1	0	1
GO:0016459	myosin complex	1	1	0.631022	1	1	1	0.6326	1	0	30
GO:0016462	pyrophosphatase activity	1	1	0.969599	1	1	1	0.969972	1	0	2
GO:0016485	protein processing	1	1	0.953753	1	1	1	0.955296	1	0	3
GO:0016531	copper chaperone activity	1	1	0.985083	1	1	1	0.984872	1	0	1
GO:0016538	cyclin-dependent protein kinase regulator activity	1	1	0.985124	1	1	1	0.984872	1	0	1
GO:0016559	peroxisome fission	1	1	0.970892	1	1	1	0.969972	1	0	2
GO:0016560	protein import into peroxisome matrix, docking	1	1	0.985064	1	1	1	0.984872	1	0	1
GO:0016567	protein ubiquitination	1	1	0.843944	1	1	1	0.845562	1	0	11
GO:0016568	chromatin modification	1	1	0.968552	1	1	1	0.969972	1	0	2
GO:0016570	histone modification	1	1	0.98506	1	1	1	0.984872	1	0	1
GO:0016573	histone acetylation	1	1	0.982714	1	1	1	0.984872	1	0	1
GO:0016592	mediator complex	1	1	0.7677	1	1	1	0.77157	1	0	17
GO:0016597	amino acid binding	1	1	0.954401	1	1	1	0.955296	1	0	3
GO:0016598	protein arginylation	1	1	0.970344	1	1	1	0.969972	1	0	2
GO:0016607	nuclear speck	1	1	0.984285	1	1	1	0.984872	1	0	1
GO:0016616	oxidoreductase activity, acting on the CH-OH group of donors, NAD or NADP as acceptor	1	1	0.455634	1	1	1	0.458761	1	0	51
GO:0016620	oxidoreductase activity, acting on the aldehyde or oxo group of donors, NAD or NADP as acceptor	1	1	0.984645	1	1	1	0.984872	1	0	1
GO:0016624	oxidoreductase activity, acting on the aldehyde or oxo group of donors, disulfide as acceptor	1	1	0.913685	1	1	1	0.912579	1	0	6
GO:0016627	oxidoreductase activity, acting on the CH-CH group of donors	1	1	0.726058	1	1	1	0.725854	1	0	21
GO:0016638	oxidoreductase activity, acting on the CH-NH2 group of donors	1	1	0.911594	1	1	1	0.912579	1	0	6
GO:0016641	oxidoreductase activity, acting on the CH-NH2 group of donors, oxygen as acceptor	1	1	0.966775	1	1	1	0.969972	1	0	2
GO:0016651	oxidoreductase activity, acting on NAD(P)H	1	1	0.926778	1	1	1	0.926603	1	0	5
GO:0016670	oxidoreductase activity, acting on a sulfur group of donors, oxygen as acceptor	1	1	0.983548	1	1	1	0.984872	1	0	1
GO:0016671	oxidoreductase activity, acting on a sulfur group of donors, disulfide as acceptor	1	1	0.984861	1	1	1	0.984872	1	0	1
GO:0016714	oxidoreductase activity, acting on paired donors, with incorporation or reduction of molecular oxygen, reduced pteridine as one donor, and incorporation of one atom of oxygen	1	1	0.97165	1	1	1	0.969972	1	0	2
GO:0016715	oxidoreductase activity, acting on paired donors, with incorporation or reduction of molecular oxygen, reduced ascorbate as one donor, and incorporation of one atom of oxygen	1	1	0.941571	1	1	1	0.940841	1	0	4
GO:0016740	transferase activity	1	1	0.794503	1	1	1	0.795489	1	0	15
GO:0016742	hydroxymethyl-, formyl- and related transferase activity	1	1	0.95551	1	1	1	0.955296	1	0	3
GO:0016743	carboxyl- or carbamoyltransferase activity	1	1	0.969148	1	1	1	0.969972	1	0	2
GO:0016746	transferase activity, transferring acyl groups	0.316083	1	0.94603	1	0.317169	1	0.945632	1	1	25
GO:0016747	transferase activity, transferring acyl groups other than amino-acyl groups	0.175624	1	0.959958	1	0.179854	1	0.984098	1	2	51
GO:0016757	transferase activity, transferring glycosyl groups	0.507411	1	0.844833	1	0.504737	1	0.846685	1	1	46
GO:0016758	transferase activity, transferring hexosyl groups	1	1	0.771629	1	1	1	0.77157	1	0	17
GO:0016763	transferase activity, transferring pentosyl groups	1	1	0.984667	1	1	1	0.984872	1	0	1
GO:0016765	transferase activity, transferring alkyl or aryl (other than methyl) groups	1	1	0.985067	1	1	1	0.984872	1	0	1
GO:0016772	transferase activity, transferring phosphorus-containing groups	1	1	0.844495	1	1	1	0.845562	1	0	11
GO:0016773	phosphotransferase activity, alcohol group as acceptor	1	1	0.612882	1	1	1	0.613552	1	0	32
GO:0016779	nucleotidyltransferase activity	1	1	0.778881	1	1	1	0.783439	1	0	16
GO:0016780	phosphotransferase activity, for other substituted phosphate groups	1	1	0.911209	1	1	1	0.912579	1	0	6
GO:0016787	hydrolase activity	1	1	0.115102	1	1	1	0.113162	1	0	142
GO:0016788	hydrolase activity, acting on ester bonds	1	1	0.768423	1	1	1	0.77157	1	0	17
GO:0016791	phosphatase activity	1	1	0.806547	1	1	1	0.807724	1	0	14
GO:0016798	hydrolase activity, acting on glycosyl bonds	1	1	0.985021	1	1	1	0.984872	1	0	1
GO:0016805	dipeptidase activity	1	1	0.985039	1	1	1	0.984872	1	0	1
GO:0016810	hydrolase activity, acting on carbon-nitrogen (but not peptide) bonds	1	1	0.757614	1	1	1	0.759879	1	0	18
GO:0016811	hydrolase activity, acting on carbon-nitrogen (but not peptide) bonds, in linear amides	1	1	0.968581	1	1	1	0.969972	1	0	2
GO:0016813	hydrolase activity, acting on carbon-nitrogen (but not peptide) bonds, in linear amidines	1	1	0.969644	1	1	1	0.969972	1	0	2
GO:0016817	hydrolase activity, acting on acid anhydrides	1	1	0.912348	1	1	1	0.912579	1	0	6
GO:0016818	hydrolase activity, acting on acid anhydrides, in phosphorus-containing anhydrides	1	1	0.846331	1	1	1	0.845562	1	0	11
GO:0016820	hydrolase activity, acting on acid anhydrides, catalyzing transmembrane movement of substances	1	1	0.897306	1	1	1	0.898766	1	0	7
GO:0016829	lyase activity	1	1	0.794147	1	1	1	0.795489	1	0	15
GO:0016830	carbon-carbon lyase activity	1	1	0.982234	1	1	1	0.984872	1	0	1
GO:0016831	carboxy-lyase activity	0.0994615	1	0.995617	1	0.101234	1	0.995456	1	1	7
GO:0016844	strictosidine synthase activity	1	1	0.970262	1	1	1	0.969972	1	0	2
GO:0016846	carbon-sulfur lyase activity	1	1	0.985059	1	1	1	0.984872	1	0	1
GO:0016849	phosphorus-oxygen lyase activity	1	1	0.824136	1	1	1	0.820146	1	0	13
GO:0016851	magnesium chelatase activity	1	1	0.824064	1	1	1	0.820146	1	0	13
GO:0016853	isomerase activity	1	1	0.940674	1	1	1	0.940841	1	0	4
GO:0016857	racemase and epimerase activity, acting on carbohydrates and derivatives	1	1	0.970462	1	1	1	0.969972	1	0	2
GO:0016866	intramolecular transferase activity	1	1	0.952388	1	1	1	0.955296	1	0	3
GO:0016868	intramolecular transferase activity, phosphotransferases	1	1	0.955506	1	1	1	0.955296	1	0	3
GO:0016874	ligase activity	1	1	0.840347	1	1	1	0.845562	1	0	11
GO:0016876	ligase activity, forming aminoacyl-tRNA and related compounds	1	1	0.916347	1	1	1	0.912579	1	0	6
GO:0016881	acid-amino acid ligase activity	1	1	0.552768	1	1	1	0.551263	1	0	39
GO:0016884	carbon-nitrogen ligase activity, with glutamine as amido-N-donor	1	1	0.619455	1	1	1	0.613552	1	0	32
GO:0016887	ATPase activity	1	1	0.356482	1	1	1	0.353526	1	0	68
GO:0016888	endodeoxyribonuclease activity, producing 5'-phosphomonoesters	1	1	0.959534	1	1	1	0.955296	1	0	3
GO:0016891	endoribonuclease activity, producing 5'-phosphomonoesters	1	1	0.969522	1	1	1	0.969972	1	0	2
GO:0016972	thiol oxidase activity	1	1	0.953635	1	1	1	0.955296	1	0	3
GO:0016973	poly(A)+ mRNA export from nucleus	1	1	0.984393	1	1	1	0.984872	1	0	1
GO:0016998	cell wall macromolecule catabolic process	1	1	0.914045	1	1	1	0.912579	1	0	6
GO:0017025	TBP-class protein binding	1	1	0.97212	1	1	1	0.969972	1	0	2
GO:0017038	protein import	1	1	0.955599	1	1	1	0.955296	1	0	3
GO:0017048	Rho GTPase binding	1	1	0.938359	1	1	1	0.940841	1	0	4
GO:0017056	structural constituent of nuclear pore	1	1	0.984531	1	1	1	0.984872	1	0	1
GO:0017070	U6 snRNA binding	1	1	0.985035	1	1	1	0.984872	1	0	1
GO:0017089	glycolipid transporter activity	1	1	0.954077	1	1	1	0.955296	1	0	3
GO:0017119	Golgi transport complex	1	1	0.967709	1	1	1	0.969972	1	0	2
GO:0017124	SH3 domain binding	1	1	0.939919	1	1	1	0.940841	1	0	4
GO:0017134	fibroblast growth factor binding	1	1	0.984947	1	1	1	0.984872	1	0	1
GO:0017137	Rab GTPase binding	1	1	0.912449	1	1	1	0.912579	1	0	6
GO:0017150	tRNA dihydrouridine synthase activity	1	1	0.911158	1	1	1	0.912579	1	0	6
GO:0017153	sodium:dicarboxylate symporter activity	1	1	0.928761	1	1	1	0.926603	1	0	5
GO:0017172	cysteine dioxygenase activity	1	1	0.984762	1	1	1	0.984872	1	0	1
GO:0017176	phosphatidylinositol N-acetylglucosaminyltransferase activity	1	1	0.984836	1	1	1	0.984872	1	0	1
GO:0017183	peptidyl-diphthamide biosynthetic process from peptidyl-histidine	1	1	0.960134	1	1	1	0.955296	1	0	3
GO:0018024	histone-lysine N-methyltransferase activity	1	1	0.898502	1	1	1	0.898766	1	0	7
GO:0018112	proline racemase activity	1	1	0.985036	1	1	1	0.984872	1	0	1
GO:0018149	peptide cross-linking	1	1	0.941259	1	1	1	0.940841	1	0	4
GO:0018193	peptidyl-amino acid modification	1	1	0.970363	1	1	1	0.969972	1	0	2
GO:0018279	protein N-linked glycosylation via asparagine	1	1	0.969632	1	1	1	0.969972	1	0	2
GO:0018342	protein prenylation	1	1	0.955413	1	1	1	0.955296	1	0	3
GO:0018537	coenzyme F420-dependent N5,N10-methenyltetrahydromethanopterin reductase activity	1	1	0.985082	1	1	1	0.984872	1	0	1
GO:0018580	nitronate monooxygenase activity	1	1	0.98513	1	1	1	0.984872	1	0	1
GO:0019001	guanyl nucleotide binding	1	1	0.705071	1	1	1	0.704016	1	0	23
GO:0019008	molybdopterin synthase complex	1	1	0.939906	1	1	1	0.940841	1	0	4
GO:0019028	viral capsid	1	1	0.913879	1	1	1	0.912579	1	0	6
GO:0019031	viral envelope	1	1	0.970266	1	1	1	0.969972	1	0	2
GO:0019079	viral genome replication	1	1	0.956177	1	1	1	0.955296	1	0	3
GO:0019204	nucleotide phosphatase activity	1	1	0.970072	1	1	1	0.969972	1	0	2
GO:0019205	nucleobase-containing compound kinase activity	1	1	0.915654	1	1	1	0.912579	1	0	6
GO:0019211	phosphatase activator activity	1	1	0.970462	1	1	1	0.969972	1	0	2
GO:0019236	response to pheromone	1	1	0.98518	1	1	1	0.984872	1	0	1
GO:0019239	deaminase activity	1	1	0.88505	1	1	1	0.885161	1	0	8
GO:0019307	mannose biosynthetic process	1	1	0.985085	1	1	1	0.984872	1	0	1
GO:0019370	leukotriene biosynthetic process	1	1	0.953193	1	1	1	0.955296	1	0	3
GO:0019441	tryptophan catabolic process to kynurenine	1	1	0.970558	1	1	1	0.969972	1	0	2
GO:0019478	D-amino acid catabolic process	1	1	0.984719	1	1	1	0.984872	1	0	1
GO:0019722	calcium-mediated signaling	1	1	0.98508	1	1	1	0.984872	1	0	1
GO:0019752	carboxylic acid metabolic process	0.0994615	1	0.995617	1	0.101234	1	0.995456	1	1	7
GO:0019773	proteasome core complex, alpha-subunit complex	1	1	0.896933	1	1	1	0.898766	1	0	7
GO:0019799	tubulin N-acetyltransferase activity	1	1	0.984874	1	1	1	0.984872	1	0	1
GO:0019843	rRNA binding	1	1	0.899567	1	1	1	0.898766	1	0	7
GO:0019867	outer membrane	1	1	0.984243	1	1	1	0.984872	1	0	1
GO:0019887	protein kinase regulator activity	1	1	0.983337	1	1	1	0.984872	1	0	1
GO:0019898	extrinsic to membrane	1	1	0.95617	1	1	1	0.955296	1	0	3
GO:0019901	protein kinase binding	1	1	0.969491	1	1	1	0.969972	1	0	2
GO:0019904	protein domain specific binding	1	1	0.944354	1	1	1	0.940841	1	0	4
GO:0019905	syntaxin binding	1	1	0.985463	1	1	1	0.984872	1	0	1
GO:0022857	transmembrane transporter activity	0.0626781	1	0.987099	1	0.0647438	1	0.986498	1	3	61
GO:0022900	electron transport chain	1	1	0.985062	1	1	1	0.984872	1	0	1
GO:0022904	respiratory electron transport chain	1	1	0.969585	1	1	1	0.969972	1	0	2
GO:0030001	metal ion transport	1	1	0.810588	1	1	1	0.807724	1	0	14
GO:0030036	actin cytoskeleton organization	1	1	0.899028	1	1	1	0.898766	1	0	7
GO:0030041	actin filament polymerization	1	1	0.985063	1	1	1	0.984872	1	0	1
GO:0030054	cell junction	1	1	0.984837	1	1	1	0.984872	1	0	1
GO:0030071	regulation of mitotic metaphase/anaphase transition	1	1	0.983721	1	1	1	0.984872	1	0	1
GO:0030117	membrane coat	1	1	0.721144	1	1	1	0.725854	1	0	21
GO:0030126	COPI vesicle coat	1	1	0.968347	1	1	1	0.969972	1	0	2
GO:0030127	COPII vesicle coat	1	1	0.926755	1	1	1	0.926603	1	0	5
GO:0030130	clathrin coat of trans-Golgi network vesicle	1	1	0.970293	1	1	1	0.969972	1	0	2
GO:0030131	clathrin adaptor complex	1	1	0.855322	1	1	1	0.858562	1	0	10
GO:0030132	clathrin coat of coated pit	1	1	0.970293	1	1	1	0.969972	1	0	2
GO:0030141	secretory granule	1	1	0.969563	1	1	1	0.969972	1	0	2
GO:0030145	manganese ion binding	1	1	0.898515	1	1	1	0.898766	1	0	7
GO:0030150	protein import into mitochondrial matrix	1	1	0.985056	1	1	1	0.984872	1	0	1
GO:0030151	molybdenum ion binding	1	1	0.96986	1	1	1	0.969972	1	0	2
GO:0030154	cell differentiation	1	1	0.955926	1	1	1	0.955296	1	0	3
GO:0030155	regulation of cell adhesion	1	1	0.985048	1	1	1	0.984872	1	0	1
GO:0030158	protein xylosyltransferase activity	1	1	0.984905	1	1	1	0.984872	1	0	1
GO:0030163	protein catabolic process	1	1	0.955783	1	1	1	0.955296	1	0	3
GO:0030170	pyridoxal phosphate binding	0.416779	1	0.900568	1	0.422851	1	0.897344	1	1	36
GO:0030176	integral to endoplasmic reticulum membrane	1	1	0.968175	1	1	1	0.969972	1	0	2
GO:0030234	enzyme regulator activity	1	1	0.984961	1	1	1	0.984872	1	0	1
GO:0030246	carbohydrate binding	1	1	0.611714	1	1	1	0.604242	1	0	33
GO:0030247	polysaccharide binding	1	1	0.970425	1	1	1	0.969972	1	0	2
GO:0030259	lipid glycosylation	1	1	0.984956	1	1	1	0.984872	1	0	1
GO:0030286	dynein complex	1	1	0.870355	1	1	1	0.871761	1	0	9
GO:0030328	prenylcysteine catabolic process	1	1	0.983548	1	1	1	0.984872	1	0	1
GO:0030334	regulation of cell migration	1	1	0.985048	1	1	1	0.984872	1	0	1
GO:0030414	peptidase inhibitor activity	1	1	0.924321	1	1	1	0.926603	1	0	5
GO:0030488	tRNA methylation	1	1	0.98459	1	1	1	0.984872	1	0	1
GO:0030515	snoRNA binding	1	1	0.984106	1	1	1	0.984872	1	0	1
GO:0030529	ribonucleoprotein complex	1	1	0.970333	1	1	1	0.969972	1	0	2
GO:0030623	U5 snRNA binding	1	1	0.985035	1	1	1	0.984872	1	0	1
GO:0030674	protein binding, bridging	1	1	0.971311	1	1	1	0.969972	1	0	2
GO:0030677	ribonuclease P complex	1	1	0.985083	1	1	1	0.984872	1	0	1
GO:0030682	evasion or tolerance of host defense response	1	1	0.985051	1	1	1	0.984872	1	0	1
GO:0030688	preribosome, small subunit precursor	1	1	0.984992	1	1	1	0.984872	1	0	1
GO:0030695	GTPase regulator activity	1	1	0.970112	1	1	1	0.969972	1	0	2
GO:0030833	regulation of actin filament polymerization	1	1	0.938661	1	1	1	0.940841	1	0	4
GO:0030896	checkpoint clamp complex	1	1	0.968322	1	1	1	0.969972	1	0	2
GO:0030904	retromer complex	1	1	0.969718	1	1	1	0.969972	1	0	2
GO:0030942	endoplasmic reticulum signal peptide binding	1	1	0.984845	1	1	1	0.984872	1	0	1
GO:0030955	potassium ion binding	1	1	0.94072	1	1	1	0.940841	1	0	4
GO:0030976	thiamine pyrophosphate binding	1	1	0.955882	1	1	1	0.955296	1	0	3
GO:0030983	mismatched DNA binding	1	1	0.861312	1	1	1	0.858562	1	0	10
GO:0031012	extracellular matrix	1	1	0.777267	1	1	1	0.77157	1	0	17
GO:0031072	heat shock protein binding	1	1	0.943327	1	1	1	0.940841	1	0	4
GO:0031110	regulation of microtubule polymerization or depolymerization	1	1	0.924716	1	1	1	0.926603	1	0	5
GO:0031167	rRNA methylation	1	1	0.985065	1	1	1	0.984872	1	0	1
GO:0031227	intrinsic to endoplasmic reticulum membrane	1	1	0.968468	1	1	1	0.969972	1	0	2
GO:0031369	translation initiation factor binding	1	1	0.985035	1	1	1	0.984872	1	0	1
GO:0031386	protein tag	1	1	0.982792	1	1	1	0.984872	1	0	1
GO:0031418	L-ascorbic acid binding	1	1	0.985181	1	1	1	0.984872	1	0	1
GO:0031419	cobalamin binding	0.215691	1	0.976448	1	0.216561	1	0.976249	1	1	16
GO:0031461	cullin-RING ubiquitin ligase complex	1	1	0.818321	1	1	1	0.820146	1	0	13
GO:0031491	nucleosome binding	1	1	0.984798	1	1	1	0.984872	1	0	1
GO:0031514	motile cilium	1	1	0.985054	1	1	1	0.984872	1	0	1
GO:0031515	tRNA (m1A) methyltransferase complex	1	1	0.98459	1	1	1	0.984872	1	0	1
GO:0031625	ubiquitin protein ligase binding	1	1	0.818321	1	1	1	0.820146	1	0	13
GO:0031683	G-protein beta/gamma-subunit complex binding	1	1	0.705071	1	1	1	0.704016	1	0	23
GO:0031966	mitochondrial membrane	1	1	0.984932	1	1	1	0.984872	1	0	1
GO:0032006	regulation of TOR signaling cascade	1	1	0.984412	1	1	1	0.984872	1	0	1
GO:0032012	regulation of ARF protein signal transduction	1	1	0.89063	1	1	1	0.885161	1	0	8
GO:0032040	small-subunit processome	1	1	0.925288	1	1	1	0.926603	1	0	5
GO:0032259	methylation	1	1	0.859488	1	1	1	0.858562	1	0	10
GO:0032266	phosphatidylinositol-3-phosphate binding	1	1	0.984807	1	1	1	0.984872	1	0	1
GO:0032312	regulation of ARF GTPase activity	1	1	0.783737	1	1	1	0.783439	1	0	16
GO:0032313	regulation of Rab GTPase activity	1	1	0.645882	1	1	1	0.652236	1	0	28
GO:0032324	molybdopterin cofactor biosynthetic process	1	1	0.985085	1	1	1	0.984872	1	0	1
GO:0032580	Golgi cisterna membrane	1	1	0.939341	1	1	1	0.940841	1	0	4
GO:0032934	sterol binding	1	1	0.955493	1	1	1	0.955296	1	0	3
GO:0032957	inositol trisphosphate metabolic process	1	1	0.98507	1	1	1	0.984872	1	0	1
GO:0033014	tetrapyrrole biosynthetic process	1	1	0.938656	1	1	1	0.940841	1	0	4
GO:0033130	acetylcholine receptor binding	1	1	0.984837	1	1	1	0.984872	1	0	1
GO:0033177	proton-transporting two-sector ATPase complex, proton-transporting domain	1	1	0.944472	1	1	1	0.940841	1	0	4
GO:0033178	proton-transporting two-sector ATPase complex, catalytic domain	1	1	0.912188	1	1	1	0.912579	1	0	6
GO:0033179	proton-transporting V-type ATPase, V0 domain	1	1	0.939026	1	1	1	0.940841	1	0	4
GO:0033180	proton-transporting V-type ATPase, V1 domain	1	1	0.955558	1	1	1	0.955296	1	0	3
GO:0033227	dsRNA transport	1	1	0.953284	1	1	1	0.955296	1	0	3
GO:0033588	Elongator holoenzyme complex	1	1	0.98527	1	1	1	0.984872	1	0	1
GO:0033743	peptide-methionine (R)-S-oxide reductase activity	1	1	0.953629	1	1	1	0.955296	1	0	3
GO:0033897	ribonuclease T2 activity	1	1	0.970048	1	1	1	0.969972	1	0	2
GO:0033925	mannosyl-glycoprotein endo-beta-N-acetylglucosaminidase activity	1	1	0.985154	1	1	1	0.984872	1	0	1
GO:0034220	ion transmembrane transport	1	1	0.984807	1	1	1	0.984872	1	0	1
GO:0034227	tRNA thio-modification	1	1	0.985108	1	1	1	0.984872	1	0	1
GO:0034314	Arp2/3 complex-mediated actin nucleation	1	1	0.970384	1	1	1	0.969972	1	0	2
GO:0034450	ubiquitin-ubiquitin ligase activity	1	1	0.984955	1	1	1	0.984872	1	0	1
GO:0034453	microtubule anchoring	1	1	0.971407	1	1	1	0.969972	1	0	2
GO:0034755	iron ion transmembrane transport	1	1	0.98482	1	1	1	0.984872	1	0	1
GO:0034968	histone lysine methylation	1	1	0.912127	1	1	1	0.912579	1	0	6
GO:0035023	regulation of Rho protein signal transduction	1	1	0.545092	1	1	1	0.542893	1	0	40
GO:0035091	phosphatidylinositol binding	1	1	0.624268	1	1	1	0.623003	1	0	31
GO:0035299	inositol pentakisphosphate 2-kinase activity	1	1	0.984441	1	1	1	0.984872	1	0	1
GO:0035434	copper ion transmembrane transport	1	1	0.924042	1	1	1	0.926603	1	0	5
GO:0035556	intracellular signal transduction	1	1	0.1933	1	1	1	0.191177	1	0	108
GO:0038032	termination of G-protein coupled receptor signaling pathway	1	1	0.74016	1	1	1	0.737024	1	0	20
GO:0040007	growth	1	1	0.88573	1	1	1	0.885161	1	0	8
GO:0042073	intraflagellar transport	1	1	0.968464	1	1	1	0.969972	1	0	2
GO:0042132	fructose 1,6-bisphosphate 1-phosphatase activity	1	1	0.970908	1	1	1	0.969972	1	0	2
GO:0042138	meiotic DNA double-strand break formation	1	1	0.981588	1	1	1	0.984872	1	0	1
GO:0042147	retrograde transport, endosome to Golgi	1	1	0.984966	1	1	1	0.984872	1	0	1
GO:0042176	regulation of protein catabolic process	1	1	0.984961	1	1	1	0.984872	1	0	1
GO:0042246	tissue regeneration	1	1	0.896466	1	1	1	0.898766	1	0	7
GO:0042254	ribosome biogenesis	1	1	0.844041	1	1	1	0.845562	1	0	11
GO:0042256	mature ribosome assembly	1	1	0.985048	1	1	1	0.984872	1	0	1
GO:0042325	regulation of phosphorylation	1	1	0.968333	1	1	1	0.969972	1	0	2
GO:0042393	histone binding	1	1	0.969187	1	1	1	0.969972	1	0	2
GO:0042555	MCM complex	1	1	0.984998	1	1	1	0.984872	1	0	1
GO:0042578	phosphoric ester hydrolase activity	1	1	0.92612	1	1	1	0.926603	1	0	5
GO:0042626	ATPase activity, coupled to transmembrane movement of substances	1	1	0.680426	1	1	1	0.682831	1	0	25
GO:0042765	GPI-anchor transamidase complex	1	1	0.972017	1	1	1	0.969972	1	0	2
GO:0042773	ATP synthesis coupled electron transport	1	1	0.940658	1	1	1	0.940841	1	0	4
GO:0042802	identical protein binding	1	1	0.871948	1	1	1	0.871761	1	0	9
GO:0042803	protein homodimerization activity	1	1	0.941378	1	1	1	0.940841	1	0	4
GO:0042981	regulation of apoptotic process	1	1	0.870083	1	1	1	0.871761	1	0	9
GO:0043022	ribosome binding	1	1	0.970354	1	1	1	0.969972	1	0	2
GO:0043039	tRNA aminoacylation	1	1	0.875686	1	1	1	0.871761	1	0	9
GO:0043044	ATP-dependent chromatin remodeling	1	1	0.984798	1	1	1	0.984872	1	0	1
GO:0043065	positive regulation of apoptotic process	1	1	0.985023	1	1	1	0.984872	1	0	1
GO:0043066	negative regulation of apoptotic process	1	1	0.985072	1	1	1	0.984872	1	0	1
GO:0043085	positive regulation of catalytic activity	1	1	0.98513	1	1	1	0.984872	1	0	1
GO:0043113	receptor clustering	1	1	0.985075	1	1	1	0.984872	1	0	1
GO:0043130	ubiquitin binding	1	1	0.941217	1	1	1	0.940841	1	0	4
GO:0043140	ATP-dependent 3'-5' DNA helicase activity	1	1	0.969099	1	1	1	0.969972	1	0	2
GO:0043161	proteasomal ubiquitin-dependent protein catabolic process	1	1	0.985049	1	1	1	0.984872	1	0	1
GO:0043169	cation binding	1	1	0.924403	1	1	1	0.926603	1	0	5
GO:0043189	H4/H2A histone acetyltransferase complex	1	1	0.984226	1	1	1	0.984872	1	0	1
GO:0043231	intracellular membrane-bounded organelle	1	1	0.960006	1	1	1	0.955296	1	0	3
GO:0043234	protein complex	1	1	0.7208	1	1	1	0.725854	1	0	21
GO:0043236	laminin binding	1	1	0.985075	1	1	1	0.984872	1	0	1
GO:0043395	heparan sulfate proteoglycan binding	1	1	0.928244	1	1	1	0.926603	1	0	5
GO:0043401	steroid hormone mediated signaling pathway	1	1	0.722524	1	1	1	0.714852	1	0	22
GO:0043461	proton-transporting ATP synthase complex assembly	1	1	0.985004	1	1	1	0.984872	1	0	1
GO:0043531	ADP binding	1	1	0.985057	1	1	1	0.984872	1	0	1
GO:0043547	positive regulation of GTPase activity	1	1	0.970066	1	1	1	0.969972	1	0	2
GO:0043565	sequence-specific DNA binding	0.657399	1	0.613294	1	0.662717	1	0.60731	1	2	149
GO:0043631	RNA polyadenylation	1	1	0.98503	1	1	1	0.984872	1	0	1
GO:0043657	host cell	1	1	0.9702	1	1	1	0.969972	1	0	2
GO:0043666	regulation of phosphoprotein phosphatase activity	1	1	0.984869	1	1	1	0.984872	1	0	1
GO:0044183	protein binding involved in protein folding	1	1	0.985039	1	1	1	0.984872	1	0	1
GO:0044212	transcription regulatory region DNA binding	1	1	0.912083	1	1	1	0.912579	1	0	6
GO:0044237	cellular metabolic process	1	1	0.499364	1	1	1	0.502902	1	0	45
GO:0044262	cellular carbohydrate metabolic process	1	1	0.955456	1	1	1	0.955296	1	0	3
GO:0044267	cellular protein metabolic process	1	1	0.804669	1	1	1	0.807724	1	0	14
GO:0044341	sodium-dependent phosphate transport	1	1	0.984617	1	1	1	0.984872	1	0	1
GO:0045017	glycerolipid biosynthetic process	1	1	0.970111	1	1	1	0.969972	1	0	2
GO:0045116	protein neddylation	1	1	0.985083	1	1	1	0.984872	1	0	1
GO:0045132	meiotic chromosome segregation	1	1	0.985149	1	1	1	0.984872	1	0	1
GO:0045211	postsynaptic membrane	1	1	0.984837	1	1	1	0.984872	1	0	1
GO:0045226	extracellular polysaccharide biosynthetic process	1	1	0.816256	1	1	1	0.820146	1	0	13
GO:0045261	proton-transporting ATP synthase complex, catalytic core F(1)	1	1	0.967536	1	1	1	0.969972	1	0	2
GO:0045454	cell redox homeostasis	1	1	0.476638	1	1	1	0.480328	1	0	48
GO:0045502	dynein binding	1	1	0.970252	1	1	1	0.969972	1	0	2
GO:0045596	negative regulation of cell differentiation	0.0296919	1	0.999778	1	0.0300278	1	0.999773	1	1	2
GO:0045892	negative regulation of transcription, DNA-dependent	1	1	0.898648	1	1	1	0.898766	1	0	7
GO:0045893	positive regulation of transcription, DNA-dependent	1	1	0.971039	1	1	1	0.969972	1	0	2
GO:0045900	negative regulation of translational elongation	1	1	0.985077	1	1	1	0.984872	1	0	1
GO:0045901	positive regulation of translational elongation	1	1	0.985084	1	1	1	0.984872	1	0	1
GO:0045905	positive regulation of translational termination	1	1	0.985084	1	1	1	0.984872	1	0	1
GO:0045944	positive regulation of transcription from RNA polymerase II promoter	1	1	0.984285	1	1	1	0.984872	1	0	1
GO:0045947	negative regulation of translational initiation	1	1	0.984566	1	1	1	0.984872	1	0	1
GO:0045980	negative regulation of nucleotide metabolic process	1	1	0.983617	1	1	1	0.984872	1	0	1
GO:0045995	regulation of embryonic development	1	1	0.985048	1	1	1	0.984872	1	0	1
GO:0046034	ATP metabolic process	1	1	0.94078	1	1	1	0.940841	1	0	4
GO:0046080	dUTP metabolic process	1	1	0.985222	1	1	1	0.984872	1	0	1
GO:0046168	glycerol-3-phosphate catabolic process	1	1	0.956311	1	1	1	0.955296	1	0	3
GO:0046332	SMAD binding	1	1	0.969148	1	1	1	0.969972	1	0	2
GO:0046439	L-cysteine metabolic process	1	1	0.984762	1	1	1	0.984872	1	0	1
GO:0046488	phosphatidylinositol metabolic process	1	1	0.855222	1	1	1	0.858562	1	0	10
GO:0046836	glycolipid transport	1	1	0.954077	1	1	1	0.955296	1	0	3
GO:0046847	filopodium assembly	1	1	0.939919	1	1	1	0.940841	1	0	4
GO:0046854	phosphatidylinositol phosphorylation	1	1	0.924921	1	1	1	0.926603	1	0	5
GO:0046872	metal ion binding	1	1	0.210739	1	1	1	0.209675	1	0	102
GO:0046873	metal ion transmembrane transporter activity	1	1	0.848063	1	1	1	0.845562	1	0	11
GO:0046907	intracellular transport	1	1	0.902539	1	1	1	0.898766	1	0	7
GO:0046912	transferase activity, transferring acyl groups, acyl groups converted into alkyl on transfer	1	1	0.955456	1	1	1	0.955296	1	0	3
GO:0046914	transition metal ion binding	1	1	0.98503	1	1	1	0.984872	1	0	1
GO:0046923	ER retention sequence binding	1	1	0.967814	1	1	1	0.969972	1	0	2
GO:0046933	proton-transporting ATP synthase activity, rotational mechanism	1	1	0.938739	1	1	1	0.940841	1	0	4
GO:0046961	proton-transporting ATPase activity, rotational mechanism	1	1	0.896605	1	1	1	0.898766	1	0	7
GO:0046983	protein dimerization activity	1	1	0.490193	1	1	1	0.487739	1	0	47
GO:0047068	N5,N10-methenyltetrahydromethanopterin hydrogenase activity	1	1	0.985082	1	1	1	0.984872	1	0	1
GO:0047325	inositol tetrakisphosphate 1-kinase activity	1	1	0.98507	1	1	1	0.984872	1	0	1
GO:0047746	chlorophyllase activity	1	1	0.986999	1	1	1	0.984872	1	0	1
GO:0047800	cysteamine dioxygenase activity	1	1	0.984828	1	1	1	0.984872	1	0	1
GO:0048013	ephrin receptor signaling pathway	1	1	0.985266	1	1	1	0.984872	1	0	1
GO:0048037	cofactor binding	1	1	0.702723	1	1	1	0.704016	1	0	23
GO:0048038	quinone binding	1	1	0.984796	1	1	1	0.984872	1	0	1
GO:0048193	Golgi vesicle transport	1	1	0.984675	1	1	1	0.984872	1	0	1
GO:0048278	vesicle docking	1	1	0.983642	1	1	1	0.984872	1	0	1
GO:0048280	vesicle fusion with Golgi apparatus	1	1	0.98499	1	1	1	0.984872	1	0	1
GO:0048500	signal recognition particle	1	1	0.942076	1	1	1	0.940841	1	0	4
GO:0048870	cell motility	1	1	0.985054	1	1	1	0.984872	1	0	1
GO:0050080	malonyl-CoA decarboxylase activity	1	1	0.985079	1	1	1	0.984872	1	0	1
GO:0050662	coenzyme binding	1	1	0.536762	1	1	1	0.542893	1	0	40
GO:0050750	low-density lipoprotein particle receptor binding	1	1	0.984661	1	1	1	0.984872	1	0	1
GO:0050790	regulation of catalytic activity	1	1	0.984966	1	1	1	0.984872	1	0	1
GO:0050827	toxin receptor binding	1	1	0.983957	1	1	1	0.984872	1	0	1
GO:0051015	actin filament binding	1	1	0.971311	1	1	1	0.969972	1	0	2
GO:0051028	mRNA transport	1	1	0.98513	1	1	1	0.984872	1	0	1
GO:0051033	RNA transmembrane transporter activity	1	1	0.953284	1	1	1	0.955296	1	0	3
GO:0051056	regulation of small GTPase mediated signal transduction	1	1	0.779212	1	1	1	0.783439	1	0	16
GO:0051082	unfolded protein binding	1	1	0.727742	1	1	1	0.725854	1	0	21
GO:0051085	chaperone mediated protein folding requiring cofactor	1	1	0.969758	1	1	1	0.969972	1	0	2
GO:0051087	chaperone binding	1	1	0.91518	1	1	1	0.912579	1	0	6
GO:0051090	regulation of sequence-specific DNA binding transcription factor activity	1	1	0.984835	1	1	1	0.984872	1	0	1
GO:0051205	protein insertion into membrane	1	1	0.969717	1	1	1	0.969972	1	0	2
GO:0051258	protein polymerization	1	1	0.7208	1	1	1	0.725854	1	0	21
GO:0051259	protein oligomerization	1	1	0.982986	1	1	1	0.984872	1	0	1
GO:0051260	protein homooligomerization	1	1	0.871763	1	1	1	0.871761	1	0	9
GO:0051276	chromosome organization	1	1	0.897764	1	1	1	0.898766	1	0	7
GO:0051287	NAD binding	1	1	0.831769	1	1	1	0.832758	1	0	12
GO:0051289	protein homotetramerization	1	1	0.98537	1	1	1	0.984872	1	0	1
GO:0051536	iron-sulfur cluster binding	1	1	0.703892	1	1	1	0.704016	1	0	23
GO:0051603	proteolysis involved in cellular protein catabolic process	1	1	0.81818	1	1	1	0.807724	1	0	14
GO:0051609	inhibition of neurotransmitter uptake	1	1	0.983957	1	1	1	0.984872	1	0	1
GO:0051726	regulation of cell cycle	1	1	0.957354	1	1	1	0.955296	1	0	3
GO:0051861	glycolipid binding	1	1	0.954077	1	1	1	0.955296	1	0	3
GO:0051920	peroxiredoxin activity	1	1	0.914396	1	1	1	0.912579	1	0	6
GO:0052725	inositol-1,3,4-trisphosphate 6-kinase activity	1	1	0.98507	1	1	1	0.984872	1	0	1
GO:0052726	inositol-1,3,4-trisphosphate 5-kinase activity	1	1	0.98507	1	1	1	0.984872	1	0	1
GO:0055070	copper ion homeostasis	1	1	0.968703	1	1	1	0.969972	1	0	2
GO:0055085	transmembrane transport	0.0656898	1	0.968935	1	0.0654057	1	0.969094	1	10	383
GO:0070403	NAD+ binding	1	1	0.869994	1	1	1	0.871761	1	0	9
GO:0070588	calcium ion transmembrane transport	1	1	0.926449	1	1	1	0.926603	1	0	5
GO:0071203	WASH complex	1	1	0.971071	1	1	1	0.969972	1	0	2
GO:0071929	alpha-tubulin acetylation	1	1	0.984874	1	1	1	0.984872	1	0	1
GO:0072588	box H/ACA RNP complex	1	1	0.984106	1	1	1	0.984872	1	0	1
GO:0080009	mRNA methylation	1	1	0.984997	1	1	1	0.984872	1	0	1
GO:0080019	fatty-acyl-CoA reductase (alcohol-forming) activity	1	1	0.885062	1	1	1	0.885161	1	0	8
GO:1	NA	1	1	0.955669	1	1	1	0.955296	1	0	3
GO:2	NA	1	1	0.861904	1	1	1	0.858562	1	0	10
GO:2001070	starch binding	1	1	0.9696	1	1	1	0.969972	1	0	2
GO:3	NA	1	1	0.471553	1	1	1	0.473029	1	0	49
GO:4	NA	1	1	0.87032	1	1	1	0.871761	1	0	9
GO:5	NA	1	1	0.884234	1	1	1	0.885161	1	0	8
GO:6	NA	1	1	0.910536	1	1	1	0.912579	1	0	6
GO:7	NA	1	1	0.860027	1	1	1	0.858562	1	0	10
GO:0008152	metabolic process	0.0196834	0.877425	0.991672	1	0.0186248	0.830236	0.992181	1	12	401
GO:0016491	oxidoreductase activity	0.0178608	0.828027	0.992865	1	0.0172545	0.799918	0.993143	1	11	350
GO:0019013	viral nucleocapsid	0.0150573	0.727142	1	1	0.0151276	0.730538	1	1	1	1
GO:0046797	viral procapsid maturation	0.0149289	0.727142	1	1	0.0151276	0.730538	1	1	1	1
GO:0050660	flavin adenine dinucleotide binding	0.0137011	0.721797	0.997718	1	0.0135021	0.711316	0.997761	1	4	61
GO:0008234	cysteine-type peptidase activity	0.0114078	0.6296	0.998816	1	0.0111992	0.618091	0.998845	1	3	31
GO:0003993	acid phosphatase activity	0.00908007	0.52619	0.999645	1	0.009451	0.547686	0.999623	1	2	10
GO:0042302	structural constituent of cuticle	0.00858585	0.523737	0.998759	1	0.00831253	0.507064	0.99881	1	4	53
GO:0050661	NADP binding	0.00686761	0.442198	0.999415	1	0.00684429	0.440696	0.999418	1	3	26
GO:0008484	sulfuric ester hydrolase activity	0.00621361	0.423622	0.999492	1	0.00612171	0.417356	0.999502	1	3	25
GO:0009055	electron carrier activity	0.00605733	0.423622	0.998719	1	0.00599864	0.417356	0.99982	1	6	108
GO:0016614	oxidoreductase activity, acting on CH-OH group of donors	0.00600385	0.423622	0.99982	1	0.00588153	0.417356	0.998763	1	2	8
GO:0005319	lipid transporter activity	0.00481818	0.398876	0.999876	1	0.00454398	0.376177	0.999886	1	2	7
GO:0006869	lipid transport	0.00481818	0.398876	0.999876	1	0.00454398	0.376177	0.999886	1	2	7
GO:0004499	N,N-dimethylaniline monooxygenase activity	0.00374232	0.397224	0.999749	1	0.00369991	0.376177	0.999753	1	3	21
GO:0005506	iron ion binding	0.00411276	0.397224	0.999199	1	0.00404288	0.376177	0.999215	1	6	100
GO:0016706	oxidoreductase activity, acting on paired donors, with incorporation or reduction of molecular oxygen, 2-oxoglutarate as one donor, and incorporation of one atom each of oxygen into both donors	0.0037702	0.397224	0.999747	1	0.00369991	0.376177	0.999753	1	3	21
GO:0005783	endoplasmic reticulum	0.00271343	0.34943	0.99984	1	0.00275602	0.354914	0.999836	1	3	19
GO:0055114	oxidation-reduction process	0.00239097	0.346391	0.999092	1	0.00237975	0.344766	0.999097	1	16	478
GO:0020037	heme binding	0.00190188	0.314897	0.999625	1	0.00187025	0.309661	0.999632	1	7	116
GO:0016705	oxidoreductase activity, acting on paired donors, with incorporation or reduction of molecular oxygen	0.00151864	0.293351	0.999759	1	0.0014831	0.286485	0.999766	1	6	82
GO:0016702	oxidoreductase activity, acting on single donors with incorporation of molecular oxygen, incorporation of two atoms of oxygen	0.000173514	0.0402205	0.999997	1	0.000180008	0.041726	0.999997	1	3	8
GO:0004656	procollagen-proline 4-dioxygenase activity	0.000109361	0.0316875	0.999998	1	0.000113769	0.0329646	0.999998	1	3	7
GO:0006508	proteolysis	0.000101249	0.0316875	0.999976	1	0.000101913	0.0329646	0.999976	1	13	249
GO:0004222	metalloendopeptidase activity	2.31308e-05	0.0134043	0.999997	1	2.4215e-05	0.0140326	0.999997	1	8	79
GO:0004867	serine-type endopeptidase inhibitor activity	2.97195e-10	3.44449e-07	1	1	2.56987e-10	2.97848e-07	1	1	9	29

## Sheet: PFAM GO SLIM Terms
	GO Description	Wallenius P-Value For Enrichment	Wallenius FDR for Enriched	Wallenius P-Value for Depletion	Wallenius FDR for Depletion	HyperGeometric P-Value for Enrichment	HyperGeometric FDR for Enrichment	HyperGeometric P-Value for Depletion	HyperGeometic FDR for Depletion	SSTs with GO Term	UATs (eCPM >= 1) with GO Term
GO:0007165	signal transduction	1	1	1.47547e-05	0.000624614	1	1	1.41539e-05	0.00059918	0	708
GO:0005622	intracellular	1	1	3.98457e-05	0.0012651	1	1	4.07541e-05	0.00129394	0	643
GO:0016301	kinase activity	1	1	0.00179785	0.0456654	1	1	0.00179127	0.0454981	0	407
GO:0005634	nucleus	1	1	0.00227527	0.0481599	1	1	0.00223582	0.0473249	0	393
GO:0005623	cell	1	1	0.00296415	0.0524951	1	1	0.00301919	0.0513296	0	374
GO:0005737	cytoplasm	1	1	0.0083326	0.105824	1	1	0.00840173	0.106702	0	309
GO:0043234	protein complex	1	1	0.00782885	0.105824	1	1	0.00801523	0.106702	0	312
GO:0009056	catabolic process	1	1	0.0158071	0.167292	1	1	0.0157222	0.166393	0	269
GO:0006259	DNA metabolic process	1	1	0.020576	0.197666	1	1	0.0208275	0.188935	0	251
GO:0043226	organelle	1	1	0.0247928	0.209913	1	1	0.0251152	0.212642	0	239
GO:0004871	signal transducer activity	1	1	0.0351645	0.279118	1	1	0.0342948	0.271617	0	219
GO:0006412	translation	1	1	0.0651876	0.435728	1	1	0.065842	0.440102	0	177
GO:0016887	ATPase activity	1	1	0.0629244	0.435728	1	1	0.0618833	0.436621	0	181
GO:0016779	nucleotidyltransferase activity	1	1	0.079034	0.501866	1	1	0.0805293	0.511361	0	164
GO:0008289	lipid binding	1	1	0.122453	0.676153	1	1	0.124149	0.685518	0	136
GO:0004386	helicase activity	1	1	0.134173	0.710001	1	1	0.13411	0.709664	0	131
GO:0003735	structural constituent of ribosome	1	1	0.188711	0.826425	1	1	0.191177	0.837222	0	108
GO:0003924	GTPase activity	1	1	0.167275	0.826425	1	1	0.166427	0.837222	0	117
GO:0005840	ribosome	1	1	0.188711	0.826425	1	1	0.191177	0.837222	0	108
GO:0051186	cofactor metabolic process	1	1	0.236741	0.952504	1	1	0.233516	0.964722	0	95
GO:0000228	nuclear chromosome	1	1	0.895965	1	1	1	0.898766	1	0	7
GO:0000902	cell morphogenesis	1	1	0.810297	1	1	1	0.807724	1	0	14
GO:0000988	protein binding transcription factor activity	1	1	0.635791	1	1	1	0.642343	1	0	29
GO:0002376	immune system process	1	1	0.970425	1	1	1	0.969972	1	0	2
GO:0003729	mRNA binding	1	1	0.985071	1	1	1	0.984872	1	0	1
GO:0005578	proteinaceous extracellular matrix	1	1	0.553242	1	1	1	0.551263	1	0	39
GO:0005635	nuclear envelope	1	1	0.85836	1	1	1	0.858562	1	0	10
GO:0005654	nucleoplasm	1	1	0.522548	1	1	1	0.526531	1	0	42
GO:0005694	chromosome	1	1	0.700051	1	1	1	0.704016	1	0	23
GO:0005730	nucleolus	1	1	0.970484	1	1	1	0.969972	1	0	2
GO:0005739	mitochondrion	1	1	0.521609	1	1	1	0.518535	1	0	43
GO:0005773	vacuole	1	1	0.954132	1	1	1	0.955296	1	0	3
GO:0005777	peroxisome	1	1	0.836059	1	1	1	0.832758	1	0	12
GO:0005794	Golgi apparatus	1	1	0.657472	1	1	1	0.66228	1	0	27
GO:0005815	microtubule organizing center	1	1	0.887619	1	1	1	0.885161	1	0	8
GO:0005829	cytosol	1	1	0.895187	1	1	1	0.898766	1	0	7
GO:0005886	plasma membrane	1	1	0.683091	1	1	1	0.682831	1	0	25
GO:0005929	cilium	1	1	0.985054	1	1	1	0.984872	1	0	1
GO:0006091	generation of precursor metabolites and energy	1	1	0.674183	1	1	1	0.672477	1	0	26
GO:0006397	mRNA processing	1	1	0.658402	1	1	1	0.66228	1	0	27
GO:0006457	protein folding	1	1	0.473655	1	1	1	0.473029	1	0	49
GO:0006461	protein complex assembly	1	1	0.506692	1	1	1	0.510659	1	0	44
GO:0006605	protein targeting	1	1	0.724964	1	1	1	0.725854	1	0	21
GO:0006913	nucleocytoplasmic transport	1	1	0.898403	1	1	1	0.898766	1	0	7
GO:0007005	mitochondrion organization	1	1	0.942685	1	1	1	0.940841	1	0	4
GO:0007010	cytoskeleton organization	1	1	0.499597	1	1	1	0.502902	1	0	45
GO:0007034	vacuolar transport	1	1	0.969718	1	1	1	0.969972	1	0	2
GO:0007049	cell cycle	1	1	0.545283	1	1	1	0.551263	1	0	39
GO:0007059	chromosome segregation	1	1	0.985149	1	1	1	0.984872	1	0	1
GO:0007067	mitosis	1	1	0.911695	1	1	1	0.912579	1	0	6
GO:0007155	cell adhesion	1	1	0.331231	1	1	1	0.332482	1	0	72
GO:0007267	cell-cell signaling	1	1	0.898436	1	1	1	0.898766	1	0	7
GO:0008092	cytoskeletal protein binding	1	1	0.278078	1	1	1	0.280814	1	0	83
GO:0008134	transcription factor binding	1	1	0.902114	1	1	1	0.898766	1	0	7
GO:0008135	translation factor activity, nucleic acid binding	1	1	0.690913	1	1	1	0.693343	1	0	24
GO:0008219	cell death	1	1	0.831619	1	1	1	0.832758	1	0	12
GO:0008565	protein transporter activity	1	1	0.923712	1	1	1	0.926603	1	0	5
GO:0009790	embryo development	1	1	0.985048	1	1	1	0.984872	1	0	1
GO:0015979	photosynthesis	1	1	0.824064	1	1	1	0.820146	1	0	13
GO:0016023	cytoplasmic membrane-bounded vesicle	1	1	0.818993	1	1	1	0.820146	1	0	13
GO:0016192	vesicle-mediated transport	1	1	0.279128	1	1	1	0.280814	1	0	83
GO:0016765	transferase activity, transferring alkyl or aryl (other than methyl) groups	1	1	0.843601	1	1	1	0.845562	1	0	11
GO:0016798	hydrolase activity, acting on glycosyl bonds	1	1	0.359449	1	1	1	0.358991	1	0	67
GO:0016810	hydrolase activity, acting on carbon-nitrogen (but not peptide) bonds	1	1	0.585237	1	1	1	0.586043	1	0	35
GO:0016853	isomerase activity	1	1	0.446558	1	1	1	0.44492	1	0	53
GO:0019843	rRNA binding	1	1	0.899567	1	1	1	0.898766	1	0	7
GO:0019899	enzyme binding	1	1	0.586922	1	1	1	0.586043	1	0	35
GO:0022618	ribonucleoprotein complex assembly	1	1	0.971186	1	1	1	0.969972	1	0	2
GO:0030674	protein binding, bridging	1	1	0.912943	1	1	1	0.912579	1	0	6
GO:0030705	cytoskeleton-dependent intracellular transport	1	1	0.968464	1	1	1	0.969972	1	0	2
GO:0032182	small conjugating protein binding	1	1	0.941217	1	1	1	0.940841	1	0	4
GO:0032196	transposition	1	1	0.811516	1	1	1	0.807724	1	0	14
GO:0034655	nucleobase-containing compound catabolic process	1	1	0.29931	1	1	1	0.298607	1	0	79
GO:0040007	growth	1	1	0.782369	1	1	1	0.783439	1	0	16
GO:0040011	locomotion	1	1	0.985048	1	1	1	0.984872	1	0	1
GO:0042254	ribosome biogenesis	1	1	0.649926	1	1	1	0.652236	1	0	28
GO:0042393	histone binding	1	1	0.969187	1	1	1	0.969972	1	0	2
GO:0042592	homeostatic process	1	1	0.415841	1	1	1	0.418472	1	0	57
GO:0044403	symbiosis, encompassing mutualism through parasitism	1	1	0.970397	1	1	1	0.969972	1	0	2
GO:0048856	anatomical structure development	1	1	0.868971	1	1	1	0.871761	1	0	9
GO:0048870	cell motility	1	1	0.970324	1	1	1	0.969972	1	0	2
GO:0050877	neurological system process	1	1	0.969036	1	1	1	0.969972	1	0	2
GO:0051082	unfolded protein binding	1	1	0.727742	1	1	1	0.725854	1	0	21
GO:0051276	chromosome organization	1	1	0.638264	1	1	1	0.642343	1	0	29
GO:0051604	protein maturation	1	1	0.909738	1	1	1	0.912579	1	0	6
GO:0061024	membrane organization	1	1	0.926894	1	1	1	0.926603	1	0	5
GO:0065003	macromolecular complex assembly	1	1	0.539729	1	1	1	0.542893	1	0	40
GO:0071554	cell wall organization or biogenesis	1	1	0.914045	1	1	1	0.912579	1	0	6
GO:0003674	molecular_function	1	1	4.74077e-10	6.02077e-08	1	1	4.9325e-10	6.26428e-08	30	4413
GO:0043167	ion binding	1	1	5.72068e-07	3.63263e-05	1	1	5.48596e-07	3.48358e-05	12	2341
GO:0009058	biosynthetic process	0.999117	1	0.00330678	0.0524951	0.999139	1	0.00323336	0.0513296	4	844
GO:0006464	cellular protein modification process	0.997358	1	0.0125529	0.144928	0.99741	1	0.012339	0.14246	2	525
GO:0034641	cellular nitrogen compound metabolic process	0.992049	1	0.02179	0.197666	0.992471	1	0.0207563	0.188935	5	771
GO:0003677	DNA binding	0.990603	1	0.0376275	0.281099	0.990974	1	0.0363582	0.271617	2	436
GO:0003723	RNA binding	0.981879	1	0.0922765	0.532687	0.981618	1	0.0933306	0.538772	1	259
GO:0016874	ligase activity	0.958543	1	0.175743	0.826425	0.959306	1	0.173292	0.837222	1	208
GO:0005575	cellular_component	0.945558	1	0.0863713	0.522341	0.945402	1	0.0865962	0.523701	18	1624
GO:0044281	small molecule metabolic process	0.934624	1	0.18565	0.826425	0.935225	1	0.184311	0.837222	2	288
GO:0006629	lipid metabolic process	0.934295	1	0.247501	0.952504	0.93313	1	0.250676	0.964722	1	176
GO:0005975	carbohydrate metabolic process	0.905796	1	0.246335	0.952504	0.905501	1	0.246923	0.964722	2	258
GO:0006810	transport	0.862977	1	0.233673	0.952504	0.8616	1	0.235631	0.964722	7	643
GO:0006520	cellular amino acid metabolic process	0.852032	1	0.434548	1	0.852884	1	0.432918	1	1	125
GO:0005576	extracellular region	0.849474	1	0.439445	1	0.848276	1	0.441707	1	1	123
GO:0006950	response to stress	0.77177	1	0.569538	1	0.773558	1	0.566901	1	1	97
GO:0001071	nucleic acid binding transcription factor activity	0.753073	1	0.495195	1	0.760401	1	0.485209	1	2	180
GO:0004518	nuclease activity	0.752237	1	0.597588	1	0.75546	1	0.593093	1	1	92
GO:0005856	cytoskeleton	0.732248	1	0.624751	1	0.727683	1	0.63069	1	1	85
GO:0022857	transmembrane transporter activity	0.710472	1	0.455321	1	0.71026	1	0.455574	1	5	391
GO:0006399	tRNA metabolic process	0.699197	1	0.666258	1	0.701393	1	0.663631	1	1	79
GO:0016829	lyase activity	0.613914	1	0.75743	1	0.612401	1	0.75885	1	1	62
GO:0008150	biological_process	0.523797	1	0.542973	1	0.523062	1	0.543705	1	54	3563
GO:0016757	transferase activity, transferring glycosyl groups	0.518144	1	0.750905	1	0.517207	1	0.75171	1	2	114
GO:0008168	methyltransferase activity	0.496861	1	0.768934	1	0.49332	1	0.771847	1	2	109
GO:0000003	reproduction	0.298977	1	0.952233	1	0.295984	1	0.953246	1	1	23
GO:0022607	cellular component assembly	0.252745	1	0.966832	1	0.251635	1	0.967138	1	1	19
GO:0006790	sulfur compound metabolic process	0.249512	1	0.96772	1	0.251635	1	0.967138	1	1	19
GO:0016791	phosphatase activity	0.178568	1	0.941977	1	0.181372	1	0.940646	1	3	97
GO:0005615	extracellular space	0.15317	1	0.988756	1	0.154438	1	0.988563	1	1	11
GO:0055085	transmembrane transport	0.110221	1	0.942557	1	0.109397	1	0.943069	1	10	424
GO:0030154	cell differentiation	0.0724646	1	0.997849	1	0.0733972	1	0.997793	1	1	5
GO:0005198	structural molecule activity	0.0654951	1	0.982054	1	0.0649278	1	0.98226	1	4	100
GO:0016746	transferase activity, transferring acyl groups	0.0449146	0.950693	0.986885	1	0.0459925	0.973507	0.986483	1	5	129
GO:0005783	endoplasmic reticulum	0.0344194	0.874253	0.994461	1	0.0339249	0.861693	0.994571	1	3	47
GO:0021700	developmental maturation	0.0149289	0.473994	1	1	0.0151276	0.480302	1	1	1	1
GO:0030234	enzyme regulator activity	0.000927254	0.0392537	0.999771	1	0.000910977	0.0385647	0.999776	1	10	200
GO:0008233	peptidase activity	0.000507562	0.0322302	0.999856	1	0.00051648	0.0327965	0.999854	1	13	294
GO:0016491	oxidoreductase activity	0.000451645	0.0322302	0.99983	1	0.000433668	0.0327965	0.999837	1	21	621
